# Supplementary material for: Enhanced processivity and collective force production of kinesin-1 at low radial forces
Source: eLife. 2026 Jul 20;14:RP109012. doi: 10.7554/eLife.109012 (PMC13384491; doi:10.7554/eLife.109012)
Supplement: Figure 1—source data 1. [file elife-109012-fig1-data1.xlsx]

## Sheet: Figure 1-source data 1
Figure 1C					Figure 1D					Figure 1E
High z-force	Low z-force				High z-force	Low z-force				High z-force	Low z-force
Stall Force (pN)	Stall Force (pN)				Peak Force (pN)	Peak Force (pN)				Stall Time (s)	Stall Time (s)
3.1533	5.19777				1.87456	5.653				0.196	0.192
5.28533	5.58554				3.07517	7.1116				0.552	0.852
4.724	5.96492				7.35809	7.4024				0.168	4.112
4.38924	6.82066				3.54549	6.9958				0.168	0.472
3.29858	6.61529				3.11456	7.5673				0.26	2.508
3.51777	6.91822				5.61425	5.2307				0.2	0.252
7.14803	5.05808				3.25354	5.3391				0.436	0.2
5.48374	5.76884				3.59034	6.4865				0.92	0.188
6.53962	6.78996				5.85344	3.3766				0.524	0.868
6.66901	6.21474				2.69378	7.0917				1.364	0.284
5.59209	7.4254				4.88597	6.6193				0.192	4.856
5.61146	5.60013				1.63992	8.0582				0.576	0.832
4.56565	6.3886				3.8207	6.076				0.184	3.12
5.72577	6.04953				4.48412	7.1971				0.168	0.84
5.43433	5.49964				3.70163	6.7183				0.152	0.496
6.27423	5.48453				1.54033	6.0542				2.016	0.296
5.86168	6.9114				4.57358	5.8772				0.16	1.048
5.11516	4.92566				4.59856	7.2676				0.448	2.92
5.37552	5.69762				2.049	5.7174				0.268	0.376
5.15739	5.58041				2.15278	5.9505				0.424	8.428
5.19235	6.81352				4.83088	2.9673				0.824	0.316
5.67312	6.99978				1.85182	7.3342				1.164	0.508
5.89593	5.3216				4.70849	7.1573				0.348	0.288
5.42037	5.11699				2.07871	7.2391				0.296	0.212
5.11013	4.06029				2.87785	5.1983				0.468	0.152
5.52388	6.91696				1.68505	5.2907				0.152	0.608
6.00871	5.2816				4.41227	4.4479				1.588	1.628
6.32897	4.30495				2.35017	7.0696				0.244	5.928
6.25923	5.93124				5.09238	6.9312				0.232	9.592
5.98769	6.38559				4.78563	5.196				0.232	4.172
4.46885	4.79202				4.67512	6.437				0.18	0.22
5.29818	3.48445				2.34033	6.8582				0.248	0.556
4.13459	5.03553				4.77788	4.8183				0.2	2.5
7.2683	4.69117				5.04604	4.0516				0.604	0.38
5.79365	4.80478				2.45054	2.8082				0.988	1.996
6.08171	3.73231				5.03151	5.6915				0.532	0.344
2.99911	3.33019				1.82173	3.785				0.172	0.376
5.18982	4.82514				4.88778	5.6781				0.468	1.1
6.6315	3.97002				2.98562	5.4029				0.784	0.16
4.87301	5.60688				1.92964	4.2376				0.224	1.34
6.98444	6.61776				4.86542	3.5868				0.46	1.18
4.38674	6.5716				1.66638	5.179				0.188	1.492
5.19764	5.06936				3.07627	2.382				0.156	0.756
4.93397	5.31181				4.83472	4.0819				0.192	5.556
5.11635	6.36831				4.55307	2.267				0.408	1.236
4.3856					3.10365	5.841				0.592
6.47911					4.05919	7.1614				0.412
4.01442					4.16178	7.2272				0.316
6.17176					3.84583	4.2945				1.22
4.50775					3.92238	7.3823				0.184
5.72889					3.02185	7.4969				0.156
4.15315					4.08032					0.404
5.47536					2.61872					1.736
5.08936					7.62352					0.288
4.91939					6.38362					0.336
4.544					6.87361					0.252
5.94331					6.95172					0.284
4.55693					5.7768					0.264
5.81064					3.70214					0.176
4.51112					7.84842					0.136
5.42211					5.60066					0.176
3.61361					2.82738					0.36
5.29933					4.79298					0.164
5.32153					6.22757					0.636
5.2286					1.6242					0.188
6.06255					4.20905					0.676
4.54581					5.65298					0.296
5.25592					4.44876					0.192
6.14774					6.68608					0.312
5.53322					6.166					0.356
5.07726					5.67136					0.244
6.46337					1.73199					0.32
6.26554					4.24699					0.436
3.86863					4.0399					0.212
5.49633					5.28719					0.176
5.59978					5.69756					0.672
6.16422					5.40122					1.316
5.4215					3.92643					0.58
4.23856					5.64566					0.248
7.01474					2.54023					0.176
5.91715					5.85063					0.156
5.23742					2.41465					0.42
6.09602					4.25213					0.36
5.44843					1.93498					0.264
5.92923					5.40089					0.3
					5.95797
					6.26035
					5.65317
					2.21258
					6.04145
					3.6308
					5.22287
					5.6478
					2.741
					2.05346
					1.72039
					3.88154
					4.03215
					6.25205
					5.14043
					3.86936
					7.14206
					6.3344
					6.36777
					4.64821
					4.40636
					5.34845
					4.2334
					7.54727
					6.10202
					3.992
					4.09046
					6.16023
					3.88379
					5.61087
					5.69773
					7.04854
					4.06625
					2.92771
					5.03203
					4.95368
					7.57639
					1.74225
					2.97404
					3.90777
					4.65325
					5.57079
					4.20098
					3.3816
					5.43762
					5.27103
					2.00342
					3.14254
					4.18452
					1.80011
					3.83192
					5.39064
					6.85795
					4.65477
					3.5318
					2.88653
					5.08725
					1.96589
					4.20452
					4.1742
					3.9971
					6.67428
					6.00607
					2.87166
					2.90495
					3.27243
					4.60462
					1.69287
					2.83135
					4.73043
					5.53973
					4.37987
					2.47749
					3.72987
					6.81809
					4.77566
					5.9316
					4.39438
					4.16445
					2.25777
					6.13781
					6.15021
					3.50572
					1.97312
					2.402
					1.90377
					3.51734
					5.31066
					1.80738
					5.68594
					2.80354
					4.93709
					2.76617
					4.24704
					2.71765
					4.3173
					4.86124
					4.96219
					6.34225
					4.94564
					5.82948
					5.01383
					2.19351
					5.0097
					3.8512
					3.85179
					2.09417
					3.99186
					4.14819
					5.76271
					3.21672
					5.819
					4.87371
					5.3493
					4.41894
					5.24561
					2.49336
					5.85624
					3.97754
					5.38807
					6.4508
					2.42447
					2.40993
					5.17348
					3.47887
					1.61312
					4.70346
					5.33992
					6.29194
					3.90627
					3.11246
					4.86988
					3.18544
					1.74064
					5.09949
					4.5547
					5.61011
					4.36936
					5.11676
					3.69426
					3.90162
					5.16453
					6.54941
					4.50801
					4.42232
					3.6744
					2.37572
					6.28196
					4.75947
					3.53776
					5.90501
					6.05544
					5.20313
					3.30744
					6.76553
					5.76528
					3.21733
					4.76025
					1.79106
					7.03652
					3.56112
					6.42615
					4.14316
					5.26811
					1.98488
					2.10781
					2.03654
					4.10872
					4.26131
					4.91305
					6.04034
					6.4075
					6.05051
					3.3379
					6.54863
					3.71961
					4.51728
					3.7026
					4.21201
