# Supplementary material for: Enhanced processivity and collective force production of kinesin-1 at low radial forces
Source: eLife. 2026 Jul 20;14:RP109012. doi: 10.7554/eLife.109012 (PMC13384491; doi:10.7554/eLife.109012)
Supplement: Figure 1—figure supplement 1—source data 2. [file elife-109012-fig1-figsupp1-data2.zip]

Archive with 5 entries (4 files):
- A,B - Raw Gels/
- A,B - Raw Gels/Handle + Cy3 Oligo Typhoon.tif
- A,B - Raw Gels/Handle_+ Cy3 Oligo GelRed Stained and UV imaged.tif
- A,B - Raw Gels/K560-GFP-Biotin_raw.tif
- A,B - Raw Gels/KIF5B_GFP_Oligo_raw.tif
