# Supplementary material for: Enhanced processivity and collective force production of kinesin-1 at low radial forces
Source: eLife. 2026 Jul 20;14:RP109012. doi: 10.7554/eLife.109012 (PMC13384491; doi:10.7554/eLife.109012)
Supplement: Figure 1—figure supplement 1—source data 3. [file elife-109012-fig1-figsupp1-data3.xlsx]

## Sheet: Sheet1
Figure 1-figure supplement 1D													Figure 1-figure supplement 1F				Figure 1-figure supplement 1G
K560 GFP						FL KIF5B							K560 GFP	FL KIF5B			K560 GFP	FL KIF5B
		Run Time (Pixels)	Run Time (Frames)	Velocity (nm/s)				Run Length (pixels)	Run Time (Frames)	Velocity (nm/s)			Run Length (nm)	Run Length (nm)			Run Time (s)	Run Time (s)
Video 1	Kymo 1	78	90	554.667		Video 1	Kymo 1	101	65	668.154			1920	2838			2.75	3.8
		81	94	551.489				36	16	967.5			1600	1892			2.75	2.3
		51	48	680			Kymo 2	178	133	575.489			10560	946			19.75	3.2
		46	50	588.8				58	31	804.516			4320	817			7.75	1.5
		18	17	677.647			Kymo 3	23	13	760.769			14080	5461			26.25	8.6
	Kymo 2	50	61	524.59				66	50	567.6			1600	4558			2	10.8
		27	30	576			Kymo 4	45	27	716.667			4640	1591			7	2.8
		11	11	640				41	24	734.583			3680	6493			5	8.9
		26	22	756.364			Kymo 5	33	21	675.714			2240	8600			3.5	11.9
	Kymo 3	20	21	609.524				31	39	341.795			14560	2107			25.25	3.2
		21	22	610.909		Video 2	Kymo 1	56	65	370.462			4000	12470			6.75	18.8
		41	39	672.821			Kymo 2	126	78	694.615			8160	4429			15	6.7
		20	19	673.684				36	28	552.857			3200	3096			5.25	4.5
		20	21	609.524				86	51	725.098			9600	3741			15.75	7.1
		11	12	586.667				63	35	774			3680	1032			5.75	1.9
		10	11	581.818				40	23	747.826			4640	903			8	1.6
	Kymo 4	24	34	451.765				116	85	586.824			3040	946			4.75	1.1
		35	32	700				173	106	701.792			1280	1419			2	4.3
		20	26	492.308				275	181	653.315			4960	3698			7.25	7.5
		25	24	666.667				57	38	645			8320	6364			14.25	13.7
		11	16	440			Kymo 3	79	69	492.319			2240	1204			4.5	2.3
	Kymo 5	41	46	570.435				24	13	793.846			1920	3483			3	6.1
		35	37	605.405				31	39	341.795			960	2580			1.75	3.2
		15	15	640				92	88	449.545			2240	1247			2.5	1.7
		37	45	526.222			Kymo 4	56	33	729.697			2080	1935			17.25	3.5
		37	47	503.83				60	56	460.714			3680	1720			5.5	2.9
		17	19	572.632				34	47	311.064			1760	4601			3	9.6
		21	21	640				88	76	497.895			1760	2279			3	4.3
		17	21	518.095				29	21	593.81			3360	860			5.25	1.3
Video 2	Kymo 1	83	90	590.222			Kymo 5	90	100	387			2240	1204			2.75	3.6
		21	23	584.348				102	159	275.849			4000	860			7.25	1.6
		24	26	590.769				21	16	564.375			1120	10019			1.25	15.2
		22	20	704		Video	Kymo 1	30	32	403.125			960	4128			1.5	7.8
		24	35	438.857				42	25	722.4			6560	1591			13.25	3.2
		49	89	352.36				159	128	534.141			6400	3526			10.25	5.4
		50	57	561.404				84	167	216.287			2400	645			3.75	2.2
		30	33	581.818				72	61	507.541			3840	1763			7.25	3.7
		17	20	544			Kymo 2	58	50	498.8			2080	2580			3.25	3.5
	Kymo 2	19	18	675.556				29	36	346.389			2720	4859			3.5	6.6
		33	34	621.176				149	95	674.421			6080	2580			11.75	3.2
		53	54	628.148				69	88	337.159			5280	2322			11.25	3.1
		35	32	700				195	124	676.21			3680	10320			6.75	22.8
	Kymo 3	25	22	727.273				23	25	395.6			2240	2451			3.25	3.8
		53	53	640			Kymo 3	54	31	749.032			2880	2107			4.5	2.5
		25	22	727.273				53	33	690.606			3520	4472			5.5	6.6
		35	35	640				113	66	736.212			5760	2580			8.75	14.8
		35	35	640				62	37	720.541			960	1118			1.5	1.9
		10	11	581.818				42	36	501.667			2560	1548			5	2.2
		17	17	640			Kymo 4	229	224	439.598			2080	1935			3.75	2.5
		52	72	462.222				61	40	655.75			7360	2408			13	3.7
		21	22	610.909				38	20	817			2400	1204			4.75	1.2
		28	28	640			Kymo 5	68	37	790.27			2240	2107			3.5	2.7
		15	17	564.706				101	77	564.026			4160	3053			19.5	4.3
		36	37	622.703									5120	4343			5.5	7.5
		28	34	527.059									3680	1204			8	2.2
		38	40	608									3200	2709			6.25	5
		66	73	578.63									15360	4687			27.75	7.3
		20	22	581.818									4000	6794			7	16.1
	Kymo 4	34	35	621.714									3680	7396			5.5	14.5
		41	41	640									11840	2236			35	3.7
		48	46	667.826									11040	946			18.5	2
		24	23	667.826									4160	1247			5.5	3.2
		19	23	528.696									2240	1419			3	2.1
	Kymo 5	11	13	541.538									3840	3526			6.25	6.8
		41	41	640									6560	3784			10.5	17.4
		17	25	435.2									2080	7783			2.5	14.2
		13	17	489.412									4800	3182			8.25	9.5
Video 3	Kymo 1	37	49	483.265									4640	8815			9.75	13
		23	29	507.586									5440	1075			8	2.4
	Kymo 2	29	38	488.421									1440	1505			2	3.7
		29	33	562.424									4960	946			8.5	1.9
		22	20	704									4480	3010			7.25	6.2
		24	27	568.889									2880	2408			5.75	16.6
	Kymo 3	51	55	593.455									3680	1548			5.75	2.1
		66	74	570.811									2240	2451			4.5	4.1
		45	43	669.767									1920	7740			5	14.3
		27	29	595.862									3040	387			6.25	0.5
		40	38	673.684									1760	2666			3.25	3.6
		18	19	606.316									6720	1720			13.25	3
	Kymo 4	21	20	672									11680	5117			18.25	16.1
		46	54	545.185									5760	473			8.5	0.5
		20	20	640									2560	3053			3.5	5.1
		21	22	610.909									5280	903			11.5	1.7
		45	52	553.846									4800	4429			8.5	6.4
		21	34	395.294									3680	2064			6.25	3.5
		14	15	597.333									2880	2451			4.75	4.1
	Kymo 5	42	52	516.923									4480	2666			8	4.1
		51	75	435.2									3040	946			6	0.9
													1760				3
													3520				5.5
													4160				9.25
													3360				5.75
													2240				3.5
													4320				6.5
													5440				8.75
													3200				5.5
													10880				23
													3040				5
													3520				5.5
													1120				1.75
													6240				10.5
													1760				2.5
													2720				4.5
													4480				6.75
													1760				2.25
													1120				1.5
													7040				13.75
													2560				19.75
													8160				19.25
													2560				4.5
													4320				8
													800				0.75
													3840				6.75
													5280				10
													6880				12.5
													3360				5.25
													4000				6.75
													4000				6
													3040				4.75
													10880				18.25
													3680				6.25
													7360				12
													7200				10.25
													3200				5.75
													3200				5.25
													5920				10
													1760				3.5
													3840				9.5
													4800				7.75
													960				2
													5280				8.25
													1760				2.5
													1280				1.5
													1440				1.25
													640				1.5
													6240				11
													6240				11.25
													3360				5.75
													1760				7
													3680				11.5
													1280				5.5
													1920				2.75
													4640				7.25
													4800				8.75
													3040				9.25
													4640				7.25
													1760				2.25
													8960				14.5
													2400				4
													1760				3.25
													4640				8.5
													5120				8.25
													4000				6
													1920				2.5
													1600				2.5
													2720				4.5
													6720				11.75
													7200				11.5
													1760				4
													1440				2
