# Supplementary material for: Enhanced processivity and collective force production of kinesin-1 at low radial forces
Source: eLife. 2026 Jul 20;14:RP109012. doi: 10.7554/eLife.109012 (PMC13384491; doi:10.7554/eLife.109012)
Supplement: Figure 2—source data 1. [file elife-109012-fig2-data1.xlsx]

## Sheet: Single Runs
Figure 2B
High Z force																																													Low Z force
0.5 pN Assisting					2 pN Assisting					3 pN Assisting					4 pN Assisting					1 pN Hindering					2 pN Hindering					4 pN Hindering					6 pN Hindering					10 pN Hindering					0.5 pN Assisting
Run Length (nm)	Run Time (s)	Velocity (nm/s)			Run Length (nm)	Run Time (s)	Velocity (nm/s)			Run Length (nm)	Run Time (s)	Velocity (nm/s)			Run Length (nm)	Run Time (s)	Velocity (nm/s)			Run Length (nm)	Run Time (s)	Velocity (nm/s)			Run Length (nm)	Run Time (s)	Velocity (nm/s)			Run Length (nm)	Run Time (s)	Velocity (nm/s)			Run Length (nm)	Run Time (s)	Velocity (nm/s)			Run Length (nm)	Run Time (s)	Velocity (nm/s)			Run Length (nm)	Run Time (s)	Velocity (nm/s)
73.9067	0.24	307.944			72.5633	0.42	172.77			19.0067	0.8	23.7583			15.31	0.328	46.6768			42.4203	0.276	153.697			55.3717	0.712	77.7692			-11.588	0.176	-65.8409			-60.839	0.224	-271.603			-53.695	0.1	-536.95			55.62	0.512	108.633
310.076	0.928	334.133			21.2233	0.116	182.96			62.35	1.344	46.3914			24.5167	0.332	73.8454			292.6	1.64	178.415			22.1019	0.256	86.3357			-1.471	0.232	-6.34052			-47.825	0.212	-225.59			-53.581	0.1	-535.81			25.3867	0.16	158.667
407.6	1.024	398.047			35.47	0.188	188.67			26.32	0.432	60.9259			28.3767	0.168	168.909			23.1618	0.124	186.789			501.695	5.028	99.7802			-4.02967	1.032	-3.90472			-22.6413	0.112	-202.155			-52.143	0.1	-521.43			26.5811	0.136	195.449
575.351	1.332	431.945			55.15	0.28	196.964			80.0567	0.892	89.7496			19.3033	0.112	172.351			31.7402	0.152	208.817			107.79	0.88	122.488			0	0.104	0			-53.3267	0.304	-175.417			-41.49	0.1	-414.9			987	4.24	232.783
222.8	0.508	438.583			155.1	0.64	242.344			34.7067	0.36	96.4074			68.24	0.332	205.542			674.74	2.572	262.341			262.675	2.1	125.083			0	0.192	0			-21.714	0.136	-159.662			-39.0797	0.1	-390.797			58.7867	0.2	293.933
400.267	0.892	448.73			46.1367	0.184	250.743			29.33	0.268	109.44			68.7133	0.32	214.729			370.817	1.348	275.087			21.344	0.148	144.216			1.884	0.216	8.72222			-17.8253	0.12	-148.544			-26.699	0.1	-266.99			358.873	1.076	333.525
687.399	1.492	460.723			183.323	0.696	263.396			83.16	0.736	112.989			28.78	0.128	224.844			476.851	1.68	283.84			47.1928	0.308	153.223			6.67933	0.604	11.0585			-64.1943	0.456	-140.777			-76.689	0.104	-737.394			91.99	0.26	353.808
1003.56	2.144	468.078			65.07	0.236	275.72			35.63	0.256	139.18			27.4267	0.116	236.437			48.776	0.168	290.333			437.373	2.716	161.036			15.3883	1.252	12.291			-43.566	0.324	-134.463			-61.9947	0.104	-596.103			87.7367	0.204	430.082
410.941	0.864	475.626			45.73	0.164	278.841			63.8267	0.452	141.209			29.24	0.12	243.667			548.35	1.788	306.684			290.679	1.708	170.187			50.599	3.616	13.9931			-15.088	0.124	-121.677			-58.3543	0.104	-561.099			49.29	0.112	440.089
57.5	0.12	479.167			40.68	0.144	282.5			40.8328	0.196	208.33			25.7733	0.104	247.821			276.496	0.892	309.973			360.116	1.98	181.877			47.354	1.828	25.9048			-37.6593	0.352	-106.987			-45.281	0.104	-435.394			241.707	0.536	450.945
827.8	1.704	485.798			53.17	0.188	282.819			44.8	0.164	273.171			38.52	0.144	267.5			920.467	2.752	334.472			30.8998	0.168	183.927			57.301	2.164	26.4792			-61.1693	0.712	-85.912			-41.8023	0.104	-401.946			1166	2.532	460.506
243.486	0.5	486.971			39.9367	0.136	293.652			53.2333	0.168	316.865			59.0567	0.208	283.926			558.95	1.668	335.102			35.9455	0.18	199.697			3.84067	0.14	27.4333			-11.665	0.136	-85.7721			-36.4458	0.104	-350.441			207.77	0.448	463.772
97.5	0.2	487.5			108.13	0.36	300.361			220.697	0.612	360.615			40.5533	0.136	298.186			1172.61	3.344	350.661			103.344	0.48	215.3			28.6435	1.008	28.4161			-11.665	0.136	-85.7721			-36.1967	0.104	-348.045			383.923	0.812	472.812
494.617	1.012	488.752			246.863	0.764	323.12			98.9756	0.268	369.312			39.71	0.124	320.242			1011.02	2.804	360.564			115.684	0.528	219.099			16.6291	0.56	29.6949			-19.765	0.232	-85.194			-33.12	0.104	-318.462			808.493	1.692	477.833
623.297	1.26	494.68			124.623	0.384	324.54			77.7567	0.196	396.718			34.16	0.104	328.462			887.53	2.38	372.912			92.636	0.396	233.929			11.273	0.34	33.1559			-50.265	0.628	-80.0398			-32.4825	0.104	-312.332			758.103	1.54	492.275
489.603	0.976	501.643			130.7	0.4	326.75			40.85	0.1	408.5			90.1867	0.272	331.569			1056.88	2.732	386.852			119.966	0.512	234.309			58.857	1.628	36.1529			-29.679	0.376	-78.9335			-87.3775	0.108	-809.051			125.053	0.252	496.243
499.66	0.98	509.857			291.453	0.852	342.081			70.105	0.164	427.47			148.83	0.448	332.21			625.886	1.616	387.306			380.139	1.612	235.818			13.7471	0.372	36.9545			-23.5823	0.304	-77.5735			-45.707	0.108	-423.213			965.1	1.944	496.451
161.137	0.316	509.926			234.21	0.68	344.426			43.4433	0.1	434.433			56.38	0.168	335.595			299.795	0.772	388.336			111.163	0.468	237.528			79.4397	2.136	37.1909			-63.081	0.88	-71.683			-44.866	0.108	-415.426			411.91	0.808	509.79
1105.8	2.168	510.055			295.8	0.816	362.5			56.64	0.124	456.774			90.2667	0.268	336.816			352.717	0.904	390.174			292.225	1.216	240.317			29.7359	0.7	42.4798			-8.812	0.124	-71.0645			-40.714	0.108	-376.981			826.307	1.616	511.328
399.027	0.776	514.21			187.977	0.512	367.142			70.2033	0.152	461.864			104.3	0.308	338.636			1228.18	3.136	391.638			294.715	1.188	248.077			17.9343	0.376	47.6977			-8.02367	0.116	-69.1695			-33.284	0.108	-308.185			148.253	0.284	522.019
490.043	0.952	514.751			64.81	0.176	368.239			260.697	0.564	462.228			142.013	0.416	341.378			926.492	2.352	393.917			150.884	0.584	258.362			97.369	1.936	50.2939			-17.4157	0.26	-66.9833			-15.409	0.108	-142.676			56.9667	0.108	527.469
1284.1	2.476	518.619			76.7167	0.208	368.83			69.26	0.148	467.973			41.31	0.12	344.25			597.85	1.508	396.452			354.855	1.348	263.246			17.3999	0.324	53.7034			-12.8967	0.196	-65.7993			-58.492	0.112	-522.25			824.43	1.556	529.839
1065.9	2.036	523.527			196.04	0.528	371.288			103.12	0.22	468.727			49.0533	0.14	350.381			1175.3	2.96	397.061			789.075	2.88	273.984			67.524	1.244	54.2797			-26.789	0.448	-59.7969			-30.4103	0.112	-271.521			439.093	0.828	530.306
134.203	0.256	524.232			340	0.908	374.449			112.43	0.236	476.398			76.76	0.216	355.37			924.37	2.292	403.303			38.6868	0.14	276.335			18.7195	0.308	60.7777			-30.861	0.568	-54.3327			-28.486	0.112	-254.339			819.04	1.532	534.621
937.865	1.78	526.891			77.99	0.208	374.952			203.937	0.428	476.488			229.2	0.628	364.968			817.835	2.024	404.069			833.212	3.004	277.368			22.004	0.228	96.5088			-17.7667	0.332	-53.5141			-11.398	0.112	-101.768			431.36	0.804	536.517
777.9	1.46	532.808			100.6	0.268	375.373			139.44	0.284	490.986			64.1367	0.172	372.888			1049.42	2.572	408.016			675.977	2.392	282.599			167.516	1.712	97.8482			-9.976	0.192	-51.9583			-72.7042	0.116	-626.76			170.08	0.316	538.228
973.134	1.8	540.63			163.233	0.432	377.855			57.7033	0.116	497.443			58.9433	0.156	377.842			380.36	0.932	408.112			86.825	0.296	293.328			17.0947	0.172	99.3876			-5.607	0.108	-51.9167			-41.6557	0.116	-359.101			708.997	1.288	550.463
145.1	0.268	541.418			110.367	0.292	377.968			125.333	0.244	513.661			234	0.608	384.868			276.464	0.676	408.971			132.828	0.452	293.868			42.5817	0.424	100.428			-17.717	0.348	-50.9109			-30.0833	0.116	-259.339			244.187	0.44	554.97
279.624	0.516	541.907			60.53	0.16	378.312			72.46	0.14	517.571			67.6933	0.172	393.566			187.987	0.452	415.901			139.417	0.472	295.375			38.797	0.384	101.034			-39.251	0.856	-45.854			-22.573	0.124	-182.04			744.453	1.284	579.792
394.577	0.728	542.001			122.59	0.324	378.364			170.74	0.328	520.549			84.3967	0.212	398.097			379.357	0.912	415.961			332.198	1.108	299.818			249.176	2.3	108.337			-30.9507	0.676	-45.785			-17.583	0.124	-141.798			1201.88	2.064	582.306
508.4	0.938	542.004			41.1067	0.108	380.617			137.827	0.264	522.071			119.02	0.296	402.095			341.509	0.816	418.516			117.859	0.384	306.923			28.3279	0.26	108.954			-34.8383	0.784	-44.4366			-46.562	0.128	-363.766			1008.81	1.72	586.519
508.487	0.924	550.311			273.807	0.704	388.93			160.9	0.296	543.581			136.72	0.34	402.118			511.706	1.212	422.199			100.7	0.328	307.012			26.3107	0.228	115.398			-7.98033	0.192	-41.5642			-44.536	0.128	-347.938			681.337	1.144	595.574
451.49	0.82	550.598			46.867	0.12	390.558			65.6083	0.12	546.736			53.1467	0.132	402.626			359.51	0.836	430.036			516.693	1.68	307.556			58.164	0.496	117.266			-4.483	0.108	-41.5093			-30.429	0.128	-237.727			362.92	0.608	596.908
455.592	0.824	552.903			43.7767	0.112	390.863			70.2767	0.128	549.036			62.7733	0.152	412.982			780.086	1.812	430.511			983.4	3.112	316.003			16.6781	0.136	122.633			-13.048	0.316	-41.2911			-45.666	0.132	-345.955			1191.35	1.976	602.912
374.554	0.672	557.372			276.643	0.704	392.959			54.9967	0.1	549.967			56.31	0.136	414.044			298.747	0.692	431.716			744.491	2.344	317.616			93.7023	0.764	122.647			-29.0577	0.732	-39.6963			-61.1567	0.136	-449.681			661.31	1.096	603.385
558.193	1	558.193			51.0733	0.128	399.01			150.203	0.268	560.46			64.7267	0.156	414.915			471.988	1.084	435.413			123.772	0.388	319			84.4167	0.652	129.473			-6.985	0.176	-39.6875			-55.709	0.136	-409.625			95.8033	0.156	614.124
859.353	1.52	565.364			112.243	0.276	406.679			248.1	0.44	563.864			68.8367	0.164	419.736			464.789	1.06	438.481			848.2	2.648	320.317			156.251	1.2	130.209			-6.985	0.176	-39.6875			-94.547	0.14	-675.336			498.507	0.804	620.033
1273.15	2.244	567.358			200.883	0.492	408.299			141.04	0.248	568.71			172	0.396	434.343			412.645	0.936	440.861			546.771	1.704	320.875			39.6243	0.288	137.584			-28.28	0.752	-37.6064			-49.4857	0.14	-353.469			90.0933	0.144	625.648
744.5	1.292	576.238			90.5333	0.22	411.515			205.623	0.36	571.176			72.98	0.168	434.405			455.943	1.024	445.256			127.647	0.396	322.342			20.6144	0.148	139.286			-16.639	0.448	-37.1406			-36.787	0.14	-262.764			778.062	1.212	641.966
1248.47	2.148	581.223			42.09	0.1	420.9			66.57	0.116	573.879			104.7	0.24	436.25			544.048	1.216	447.408			519.104	1.608	322.826			14.1455	0.1	141.455			-5.828	0.16	-36.425			-77.28	0.144	-536.667			172.527	0.244	707.077
81.7	0.14	583.571			182.037	0.432	421.381			128.653	0.224	574.345			61.15	0.14	436.786			376.029	0.84	447.654			838.188	2.584	324.376			167	1.144	145.979			-4.634	0.128	-36.2031			-70.432	0.144	-489.111			140.56	0.172	817.209
598.34	1.024	584.316			61.1233	0.144	424.468			216.4	0.376	575.532			229	0.524	437.023			594.726	1.296	458.893			173.008	0.532	325.204			159.029	1.056	150.595			-71.175	1.988	-35.8023			-47.9463	0.144	-332.961			524.428	0.64	819.418
175.3	0.3	584.333			80.1133	0.188	426.135			129.313	0.224	577.292			87.8	0.2	439			1222.51	2.644	462.373			579.798	1.78	325.729			37.36	0.24	155.667			-22.2567	0.628	-35.4406			-39.9127	0.144	-277.171
462.496	0.784	589.919			61.4067	0.144	426.435			150.357	0.26	578.295			106.16	0.232	457.586			268.209	0.576	465.64			203.708	0.62	328.562			130.822	0.8	163.527			-21.5407	0.608	-35.4287			-33.3453	0.144	-231.565
951.7	1.604	593.329			46.3633	0.108	429.29			197.517	0.34	580.931			93.9033	0.204	460.31			1218.99	2.616	465.973			90.922	0.276	329.428			19.6622	0.12	163.852			-18.113	0.536	-33.7929			-29.1487	0.144	-202.421
477.04	0.752	634.362			74.9967	0.172	436.027			221.647	0.38	583.281			274.56	0.596	460.671			506.368	1.072	472.358			182.003	0.552	329.716			42.0883	0.24	175.368			-48.2282	1.432	-33.6789			-13.296	0.144	-92.3333
293.35	0.448	654.799			82.3133	0.188	437.837			126.86	0.216	587.315			153.007	0.328	466.484			95.4547	0.2	477.273			483.014	1.428	338.245			107.231	0.576	186.165			-48.2282	1.432	-33.6789			-108.76	0.152	-715.526
416.95	0.628	663.933			202.783	0.456	444.7			70.6017	0.12	588.347			54.3267	0.116	468.333			407.155	0.848	480.136			825.036	2.38	346.654			842.787	4.504	187.12			-9.23767	0.28	-32.9917			-46.708	0.152	-307.289
849.501	1.204	705.566			80.5033	0.18	447.241			354.7	0.596	595.134			60.5067	0.128	472.708			220.099	0.452	486.945			460.229	1.316	349.718			38.3107	0.2	191.553			-5.358	0.168	-31.8929			-61.196	0.156	-392.282
219	0.3	730			281.3	0.628	447.93			176.41	0.292	604.144			70.49	0.148	476.284			84.1516	0.172	489.254			248.55	0.7	355.071			838.461	4.316	194.268			-5.358	0.168	-31.8929			-60.6558	0.156	-388.819
					192.5	0.428	449.766			169.288	0.28	604.601			52.91	0.108	489.907			576.386	1.156	498.604			840.121	2.356	356.588			194.785	0.948	205.469			-10.201	0.32	-31.8781			-44.6627	0.156	-286.299
					181.773	0.404	449.934			78.0333	0.128	609.635			78.68	0.16	491.75			58.0239	0.116	500.206			550.676	1.516	363.243			396.497	1.908	207.808			-10.201	0.32	-31.8781			-35.125	0.156	-225.16
					221.9	0.492	451.016			139.033	0.228	609.795			104.91	0.212	494.858			52.041	0.104	500.395			210.004	0.576	364.59			228.849	1.052	217.537			-23.0477	0.852	-27.0513			-31.141	0.156	-199.622
					222.897	0.492	453.042			74.4467	0.12	620.389			65.0567	0.128	508.255			1214.76	2.408	504.47			253.349	0.692	366.111			200.954	0.9	223.282			-21.856	0.808	-27.0495			-57.177	0.16	-357.356
					85.2633	0.188	453.528			78.4817	0.124	632.917			86.8233	0.168	516.806			121.146	0.24	504.776			842.865	2.276	370.327			748.103	3.332	224.521			-13.8877	0.536	-25.9098			-42.9507	0.16	-268.442
					130.947	0.288	454.676			179.81	0.284	633.134			301.46	0.58	519.759			669.182	1.324	505.425			232.118	0.62	374.383			48.2507	0.212	227.597			-14.92	0.58	-25.7241			-74.452	0.168	-443.167
					280.41	0.612	458.186			286.2	0.452	633.186			106.333	0.204	521.242			372.368	0.724	514.321			365.118	0.964	378.753			436.513	1.832	238.271			-102.362	3.992	-25.6418			-33.083	0.168	-196.923
					126.657	0.276	458.901			175.777	0.276	636.872			150.693	0.288	523.241			513.926	0.996	515.99			549.159	1.432	383.491			99.229	0.38	261.129			-12.948	0.556	-23.2878			-22.143	0.168	-131.804
					162.243	0.352	460.919			168.28	0.264	637.424			82.05	0.156	525.962			76.9137	0.14	549.383			131.829	0.34	387.732			201.08	0.764	263.194			-10.076	0.496	-20.3145			-64.92	0.172	-377.442
					46.3533	0.1	463.533			300.735	0.468	642.596			267.2	0.508	525.984			1197.51	2.128	562.741			598.224	1.536	389.469			92.9207	0.352	263.979			-4.731	0.24	-19.7125			-10.97	0.172	-63.7791
					68.9067	0.148	465.586			211.08	0.328	643.537			132.907	0.252	527.407			561.223	0.984	570.349			183.637	0.464	395.769								-7.449	0.38	-19.6026			-82.7858	0.176	-470.374
					279.61	0.592	472.314			181.238	0.28	647.28			52.81	0.1	528.1			184.953	0.324	570.842			47.3752	0.116	408.407								-52.665	2.756	-19.1092			-12.5867	0.176	-71.5152
					143.653	0.304	472.544			241.275	0.368	655.639			158.93	0.3	529.767			362.79	0.62	585.145			169.126	0.412	410.499								-9.141	0.492	-18.5793			-71.6437	0.184	-389.368
					141.867	0.3	472.889			196.78	0.3	655.933			110.64	0.208	531.923			110.811	0.188	589.418			309.489	0.728	425.123								-19.1063	1.032	-18.5139			-36.853	0.184	-200.288
					106.113	0.224	473.72			86.94	0.132	658.636			212.807	0.4	532.017			152.103	0.24	633.764			832.184	1.944	428.078								-73.9773	4.056	-18.239			-57.115	0.188	-303.803
					264.7	0.556	476.079			124.43	0.188	661.862			179.47	0.336	534.137								188.858	0.424	445.42								-5.951	0.328	-18.1433			-49.8303	0.192	-259.533
					110.6	0.232	476.724			227.353	0.34	668.686			94.02	0.176	534.205								440.628	0.936	470.756								-5.951	0.328	-18.1433			-44.438	0.196	-226.724
					89.3733	0.184	485.725			272.215	0.404	673.8			186	0.348	534.483								499.51	1.044	478.458								-3.228	0.18	-17.9333			-31.034	0.196	-158.337
					128.467	0.264	486.616			86.5833	0.128	676.432			153.96	0.288	534.583								382.702	0.796	480.781								-5.33067	0.3	-17.7689			-43.381	0.2	-216.905
					140.9	0.288	489.236			113.655	0.168	676.518			133.833	0.248	539.651																		-27.885	1.584	-17.6042			-41.5707	0.2	-207.853
					178.44	0.364	490.22			254.4	0.376	676.596			116.777	0.216	540.633																		-17.2803	1.024	-16.8753			-50.3857	0.208	-242.239
					63.2567	0.128	494.193			278.987	0.412	677.152			139.717	0.256	545.768																		-2.857	0.176	-16.233			-99.5808	0.212	-469.721
					148.283	0.3	494.278			128.078	0.188	681.268			206.243	0.376	548.52																		-2.857	0.176	-16.233			-54.1793	0.216	-250.83
					102.983	0.208	495.112			79.4683	0.116	685.072			61.8267	0.112	552.024																		-17.876	1.124	-15.9039			-43.8245	0.216	-202.891
					139.363	0.28	497.726			93.3667	0.136	686.52			138.683	0.248	559.207																		-32.315	2.08	-15.5361			-73.6913	0.22	-334.961
					267.77	0.536	499.571			362.7	0.528	686.932			69.7767	0.124	562.715																		-53.6753	3.456	-15.5311			-78.2278	0.228	-343.105
					306	0.612	500			107.393	0.156	688.419			108.597	0.192	565.608																		-11.589	0.788	-14.7069			-41.425	0.228	-181.689
					225.74	0.448	503.884			265.625	0.376	706.449			238.2	0.42	567.143																		-21.428	1.468	-14.5967			-73.75	0.232	-317.888
					298.74	0.588	508.061			88.82	0.124	716.29			98	0.172	569.767																		-13.906	0.968	-14.3657			-35.2687	0.232	-152.02
					150.537	0.296	508.57			129.615	0.18	720.083			318.1	0.548	580.474																		-13.368	0.952	-14.042			-94.975	0.244	-389.242
					160.747	0.316	508.692			160.567	0.22	729.848			60.41	0.104	580.865																		-20.464	1.548	-13.2196			-92.8977	0.244	-380.728
					61.08	0.12	509			261.78	0.356	735.337			256.4	0.44	582.727																		-11.9863	0.92	-13.0286			-51.3353	0.244	-210.391
					252.95	0.496	509.98			74.2233	0.1	742.233			63.62	0.108	589.074																		-3.124	0.24	-13.0167			-49.992	0.244	-204.885
					183.013	0.352	519.924			139.8	0.188	743.617			163.31	0.276	591.703																		-3.124	0.24	-13.0167			-38.478	0.248	-155.153
					117.563	0.224	524.836			117.218	0.156	751.4			87.82	0.148	593.378																		-23.543	1.848	-12.7397			-68.708	0.256	-268.391
					96.8867	0.184	526.558			78.1883	0.104	751.811			107.3	0.18	596.111																		-23.8977	1.968	-12.1431			-44.376	0.256	-173.344
					107.61	0.204	527.5			81.35	0.108	753.241			145.473	0.244	596.202																		-15.735	1.428	-11.0189			-29.673	0.256	-115.91
					76.2733	0.144	529.676			102.893	0.136	756.569			180.03	0.3	600.1																		-19.0063	1.912	-9.94055			-10.247	0.268	-38.2351
					74.2233	0.14	530.167			142.685	0.188	758.963			79.45	0.132	601.894																		-2.32233	0.236	-9.8404			-60.2477	0.272	-221.499
					172.013	0.324	530.905			82.35	0.108	762.5			157.287	0.26	604.949																		-26.236	2.868	-9.14784			-43.7087	0.28	-156.102
					136.247	0.256	532.214			275.33	0.356	773.399			89.7133	0.144	623.009																		-26.236	2.868	-9.14784			-52.606	0.292	-180.158
					342.16	0.64	534.625			186.647	0.232	804.511			69.7133	0.108	645.494																		-3.285	0.36	-9.125			-70.908	0.296	-239.554
					113.567	0.212	535.692			94.8817	0.116	817.945			163.26	0.252	647.857																		-21.658	2.468	-8.77553			-42.6163	0.296	-143.974
					377.597	0.696	542.524			266.275	0.32	832.109			96.1	0.148	649.324																		-9.19	1.056	-8.70265			-58.1243	0.3	-193.748
					76.06	0.14	543.286			147.13	0.176	835.966			157.397	0.24	655.819																		-14.552	1.892	-7.69133			-36.751	0.3	-122.503
					246.477	0.452	545.302			108.233	0.12	901.944			118.08	0.18	656																		-8.80867	1.168	-7.54167			-116.779	0.304	-384.142
					231.62	0.424	546.274			135.81	0.144	943.125			95.0367	0.144	659.977																		-12.2517	1.832	-6.68759			-30.78	0.304	-101.25
					278.9	0.508	549.016			142.16	0.148	960.541			213.023	0.32	665.698																		-4.484	0.932	-4.81116			-41.2623	0.32	-128.945
					274.8	0.5	549.6			221.6	0.22	1007.27			98.7933	0.148	667.523																		-2.48467	0.532	-4.67043			-72.516	0.332	-218.422
					156.5	0.284	551.056			131.463	0.128	1027.06			340.6	0.504	675.794																		-2.48467	0.532	-4.67043			-55.956	0.336	-166.536
					209.627	0.38	551.649								114.113	0.168	679.246																		-6.27433	1.404	-4.4689			-102.164	0.344	-296.989
					225.187	0.408	551.928								247.743	0.364	680.614																		-6.09233	1.592	-3.82684			-41.2623	0.348	-118.57
					216.83	0.392	553.138								82.78	0.12	689.833																		-10.281	2.792	-3.68231			-56.1307	0.356	-157.67
					206.49	0.372	555.081								119.77	0.172	696.337																		-11.8887	3.28	-3.62459			-46.34	0.36	-128.722
					217.737	0.392	555.451								89.7233	0.128	700.964																		-1.10967	0.316	-3.5116			-32.204	0.372	-86.5699
					88.9667	0.16	556.042								120.823	0.172	702.461																		-4.717	1.524	-3.09514			-74.846	0.376	-199.059
					374.7	0.672	557.589								96.55	0.136	709.926																		-4.48267	1.46	-3.07032			-51.842	0.376	-137.878
					191.97	0.344	558.052								85.9533	0.12	716.278																		-8.01367	2.736	-2.92897			-59.1653	0.404	-146.449
					141.64	0.252	562.063								72.01	0.1	720.1																		-5.312	1.932	-2.74948			-104.505	0.42	-248.822
					401.537	0.712	563.956								164.637	0.224	734.985																		-7.25233	2.648	-2.7388			-97.838	0.464	-210.858
					206.387	0.364	566.996								173.95	0.232	749.784																		-1.75933	1.348	-1.30514			-72.6263	0.48	-151.305
					263.133	0.464	567.098								186.917	0.248	753.696																		-4.006	3.452	-1.16049			-64.5933	0.492	-131.287
					297.2	0.516	575.969								88.95	0.116	766.81																		-2.978	2.676	-1.11286			-36.81	0.496	-74.2137
					297.37	0.516	576.298								200.157	0.26	769.833																		-0.264	0.416	-0.634615			-84.3567	0.504	-167.374
					76.1833	0.132	577.146								195.047	0.24	812.694																		-0.264	0.416	-0.634615			-32.9727	0.504	-65.422
					300.487	0.52	577.859																												0.415667	1.492	0.278597			-50.0183	0.54	-92.6265
					171.047	0.296	577.86																												0.313333	0.844	0.371248			-61.104	0.544	-112.324
					74.4233	0.128	581.432																												2.314	3.588	0.644928			-104.06	0.564	-184.504
					258.2	0.444	581.532																												10.034	3.268	3.07038			-65.48	0.564	-116.099
					211.71	0.364	581.621																												5.62533	1.412	3.98395			-83.585	0.588	-142.151
					216.677	0.372	582.464																												0.992333	0.18	5.51296			-73.229	0.596	-122.867
					102.87	0.176	584.489																												12.6983	1.692	7.50493			-63.289	0.628	-100.779
					180.92	0.308	587.403																												2.684	0.336	7.9881			-42.493	0.668	-63.6123
					376.2	0.64	587.812																												3.35933	0.412	8.15372			-82.8267	0.676	-122.525
					61.1433	0.104	587.917																												5.27633	0.596	8.85291			-17.1	0.708	-24.1525
					63.5867	0.108	588.765																												2.248	0.172	13.0698			-83.4723	0.74	-112.8
					327.4	0.556	588.849																												2.248	0.172	13.0698			-119.145	0.792	-150.436
					92.1067	0.156	590.427																												13.7383	0.824	16.6727			-144.463	0.848	-170.358
					132.393	0.224	591.042																												13.7383	0.824	16.6727			-62.236	0.848	-73.3915
					248.9	0.42	592.619																												13.9929	0.668	20.9474			-137.704	0.92	-149.678
					507.7	0.848	598.703																												11.0414	0.524	21.0714			-37	1.06	-34.9057
					175.257	0.292	600.194																												11.0414	0.524	21.0714			-41.9693	1.36	-30.8598
					151.757	0.252	602.209																												16.5285	0.772	21.41			-144.462	1.46	-98.9468
					249.133	0.412	604.693																												13.317	0.524	25.4141
					384.7	0.636	604.874																												5.506	0.2	27.53
					84.8533	0.14	606.095																												5.506	0.2	27.53
					244.1	0.4	610.25																												21.0928	0.732	28.8153
					195.543	0.316	618.808																												11.018	0.34	32.4059
					226.597	0.364	622.518																												105.406	3.124	33.7408
					165.077	0.26	634.91																												105.406	3.124	33.7408
					109.327	0.172	635.62																												6.79267	0.18	37.737
					122.397	0.192	637.483																												6.79267	0.18	37.737
					316.3	0.496	637.702																												69.4933	1.604	43.325
					125.5	0.196	640.306																												66.1507	1.52	43.5202
					87.2367	0.136	641.446																												66.1507	1.52	43.5202
					134.359	0.208	645.956																												34.8707	0.78	44.706
					164.9	0.252	654.365																												15.319	0.312	49.0994
					252.013	0.384	656.285																												11.456	0.228	50.2456
					370.9	0.564	657.624																												11.456	0.228	50.2456
					89.96	0.136	661.471																												23.9219	0.468	51.1151
					205.81	0.308	668.214																												28.6475	0.544	52.6608
					67.0533	0.1	670.533																												30.2295	0.548	55.1633
					137.567	0.2	687.833																												30.2295	0.548	55.1633
					82.7267	0.12	689.389																												8.577	0.152	56.4276
					77.3533	0.112	690.655																												8.577	0.152	56.4276
					121.247	0.172	704.922																												36.6947	0.596	61.5682
					292.03	0.412	708.811																												36.6947	0.596	61.5682
					108.93	0.152	716.645																												12.19	0.188	64.8404
					93.4667	0.128	730.208																												59.1973	0.908	65.1953
					81.61	0.108	755.648																												59.1973	0.908	65.1953
					157.243	0.204	770.801																												19.7353	0.252	78.3148
					128.35	0.164	782.622																												19.7353	0.252	78.3148
					162.923	0.208	783.285																												18.7696	0.236	79.5322
					126.4	0.148	854.054																												18.7696	0.236	79.5322
					85.95	0.1	859.5																												20.4314	0.244	83.7354
					155.353	0.18	863.074																												72.694	0.764	95.1492
					175.22	0.2	876.1																												72.694	0.764	95.1492
[truncated: 24 more columns]

## Sheet: Average Values
Figure 2B
Run Length									Velocity									Detachment Rate
High Z force				Low Z force					High Z force				Low Z force					High Z force				Low Z force
Load (pN)	Run Length (nm)	SE (nm)		Load (pN)	Run Length (nm)	SE (nm)			Load (pN)	Velocity (nm/s)	SE (nm/s)		Load (pN)	Velocity (nm/s)	SE (nm/s)			Load (pN)	Detachment Rate (1/s)	SE (1/s)		Load (pN)	Detachment Rate(1/s)	SE (1/s)
-4	75.5875	2.81911		-4	359.965	11.2957			-4	107.932	10.6076		-4	173.886	16.1816			-10	7.6	0.1		-10	2.41	0.07
-2	350.88	4.6812		-2	1195.5	33.7509			-2	298.195	11.4027		-2	453.911	15.8138			-6	2.43	0.05		-6	1.72	0.01
-1	549.305	15.6039		-1	1550.6	38.771			-1	420.9	12.4029		-1	462.72	17.0368			-4	1.30596	0.137281		-4	0.483064	0.0474403
0.5	513.869	20.2433		0.5	522.582	18.1541			0.5	529.297	11.0227		0.5	504.672	23.1356			-2	0.849847	0.0344185		-2	0.38	0.0170399
2	135.422	1.737		2	139.536	3.1889			2	510.404	10.5016		2	604.84	26.7694			-1	0.766241	0.0313623		-1	0.298	0.0132629
3	114.1	2.4		3	168.071	2.3051			3	574.133	20.911		3	647.257	22.8812			0.5	1.03002	0.0458975		0.5	0.965728	0.0555472
4	94.0736	1.9663		4	107.388	3.9304			4	494.289	14.6481		4	615.068	37.7937			2	3.76898	0.0913815		2	4.33466	0.215913
																		3	5.03184	0.211636		3	3.85111	0.146027
																		4	5.25428	0.190543		4	5.72751	0.409635
