# Supplementary material for: Enhanced processivity and collective force production of kinesin-1 at low radial forces
Source: eLife. 2026 Jul 20;14:RP109012. doi: 10.7554/eLife.109012 (PMC13384491; doi:10.7554/eLife.109012)
Supplement: Figure 2—figure supplement 2—source data 1. [file elife-109012-fig2-figsupp2-data1.xlsx]

## Sheet: Sheet 1
Figure 2_figure supplement 2
High Z force																																				Low Z force
0.5 pN Assisting				2 pN Assisting				3 pN Assisting				4 pN Assisting				1 pN Hindering				2 pN Hindering				4 pN Hindering				6 pN Hindering				10 pN Hindering				0.5 pN Assisting				2 pN Assisting				3 pN Assisting				4 pN Assisting
Run Length (nm)	Velocity (nm/s)			Run Length (nm)	Velocity (nm/s)			Run Length (nm)	Velocity (nm/s)			Run Length (nm)	Velocity (nm/s)			Run Length (nm)	Velocity (nm/s)			Run Length (nm)	Velocity (nm/s)			Run Length (nm)	Velocity (nm/s)				Run Time (s)				Run Time (s)			Run Length (nm)	Velocity (nm/s)			Run Length (nm)	Velocity (nm/s)			Run Length (nm)	Velocity (nm/s)			Run Length (nm)	Velocity (nm/s)
73.9067	307.944			72.5633	172.77			19.0067	23.7583			15.31	46.6768			42.4203	153.697			55.3717	77.7692			-11.588	-65.8409				0.224				0.1			55.62	108.633			324.567	157.251			30	208.333			30.46	169.222
310.076	334.133			21.2233	182.96			62.35	46.3914			24.5167	73.8454			292.6	178.415			22.1019	86.3357			-1.471	-6.34052				0.212				0.1			25.3867	158.667			145.227	162.81			51.6067	243.428			43.6667	232.27
407.6	398.047			35.47	188.67			26.32	60.9259			28.3767	168.909			23.1618	186.789			501.695	99.7802			-4.02967	-3.90472				0.112				0.1			26.5811	195.449			315.34	213.645			33.35	320.673			55.5867	252.667
575.351	431.945			55.15	196.964			80.0567	89.7496			19.3033	172.351			31.7402	208.817			107.79	122.488			0	0				0.304				0.1			987	232.783			23.6533	236.533			209.515	402.913			35.3867	285.376
222.8	438.583			155.1	242.344			34.7067	96.4074			68.24	205.542			674.74	262.341			262.675	125.083			0	0				0.136				0.1			58.7867	293.933			30.27	291.058			203.153	403.082			542.427	305.42
400.267	448.73			46.1367	250.743			29.33	109.44			68.7133	214.729			370.817	275.087			21.344	144.216			1.884	8.72222				0.12				0.1			358.873	333.525			42.81	334.453			68.6133	428.833			91.6933	369.731
687.399	460.723			183.323	263.396			83.16	112.989			28.78	224.844			476.851	283.84			47.1928	153.223			6.67933	11.0585				0.456				0.104			91.99	353.808			241.8	335.833			392.411	430.276			45.9633	410.387
1003.56	468.078			65.07	275.72			35.63	139.18			27.4267	236.437			48.776	290.333			437.373	161.036			15.3883	12.291				0.324				0.104			87.7367	430.082			82.56	362.105			737.764	436.031			113.373	423.035
410.941	475.626			45.73	278.841			63.8267	141.209			29.24	243.667			548.35	306.684			290.679	170.187			50.599	13.9931				0.124				0.104			49.29	440.089			36.88	368.8			54.4233	438.898			54.7333	427.604
57.5	479.167			40.68	282.5			40.8328	208.33			25.7733	247.821			276.496	309.973			360.116	181.877			47.354	25.9048				0.352				0.104			241.707	450.945			264.59	380.158			44.8256	448.256			557.34	428.723
827.8	485.798			53.17	282.819			44.8	273.171			38.52	267.5			920.467	334.472			30.8998	183.927			57.301	26.4792				0.712				0.104			1166	460.506			133.34	383.161			97.6533	452.099			256.2	474.444
243.486	486.971			39.9367	293.652			53.2333	316.865			59.0567	283.926			558.95	335.102			35.9455	199.697			3.84067	27.4333				0.136				0.104			207.77	463.772			61.7933	386.208			67.3833	467.94			77.9722	487.326
97.5	487.5			108.13	300.361			220.697	360.615			40.5533	298.186			1172.61	350.661			103.344	215.3			28.6435	28.4161				0.136				0.104			383.923	472.812			129.847	391.104			236.153	487.92			77.33	508.75
494.617	488.752			246.863	323.12			98.9756	369.312			39.71	320.242			1011.02	360.564			115.684	219.099			16.6291	29.6949				0.232				0.104			808.493	477.833			86.7367	401.559			251.84	488.062			85.7033	510.139
623.297	494.68			124.623	324.54			77.7567	396.718			34.16	328.462			887.53	372.912			92.636	233.929			11.273	33.1559				0.628				0.104			758.103	492.275			132.64	430.649			82.35	490.179			226	513.636
489.603	501.643			130.7	326.75			40.85	408.5			90.1867	331.569			1056.88	386.852			119.966	234.309			58.857	36.1529				0.376				0.108			125.053	496.243			69.41	433.812			157.01	509.773			260.533	533.88
499.66	509.857			291.453	342.081			70.105	427.47			148.83	332.21			625.886	387.306			380.139	235.818			13.7471	36.9545				0.304				0.108			965.1	496.451			111.403	442.077			534.7	514.135			145	549.242
161.137	509.926			234.21	344.426			43.4433	434.433			56.38	335.595			299.795	388.336			111.163	237.528			79.4397	37.1909				0.88				0.108			411.91	509.79			122.5	443.841			162.7	514.873			122	549.55
1105.8	510.055			295.8	362.5			56.64	456.774			90.2667	336.816			352.717	390.174			292.225	240.317			29.7359	42.4798				0.124				0.108			826.307	511.328			71.8467	460.556			54.7789	526.72			160.37	556.84
399.027	514.21			187.977	367.142			70.2033	461.864			104.3	338.636			1228.18	391.638			294.715	248.077			17.9343	47.6977				0.116				0.108			148.253	522.019			227.153	489.555			499.56	560.045			146.173	562.205
490.043	514.751			64.81	368.239			260.697	462.228			142.013	341.378			926.492	393.917			150.884	258.362			97.369	50.2939				0.26				0.108			56.9667	527.469			65.6767	497.551			134.44	560.167			134	577.586
1284.1	518.619			76.7167	368.83			69.26	467.973			41.31	344.25			597.85	396.452			354.855	263.246			17.3999	53.7034				0.196				0.112			824.43	529.839			97.1767	516.897			80.5133	575.095			200.063	633.112
1065.9	523.527			196.04	371.288			103.12	468.727			49.0533	350.381			1175.3	397.061			789.075	273.984			67.524	54.2797				0.448				0.112			439.093	530.306			245.197	519.484			89.7967	575.62			67.0133	644.359
134.203	524.232			340	374.449			112.43	476.398			76.76	355.37			924.37	403.303			38.6868	276.335			18.7195	60.7777				0.568				0.112			819.04	534.621			54.3767	522.853			64.7933	578.512			136	680
937.865	526.891			77.99	374.952			203.937	476.488			229.2	364.968			817.835	404.069			833.212	277.368			22.004	96.5088				0.332				0.112			431.36	536.517			110.643	542.369			107.317	583.243			82.32	686
777.9	532.808			100.6	375.373			139.44	490.986			64.1367	372.888			1049.42	408.016			675.977	282.599			167.516	97.8482				0.192				0.116			170.08	538.228			69.7367	544.818			260.337	591.674			174.413	703.28
973.134	540.63			163.233	377.855			57.7033	497.443			58.9433	377.842			380.36	408.112			86.825	293.328			17.0947	99.3876				0.108				0.116			708.997	550.463			364.633	566.201			71.37	594.75			172	728.814
145.1	541.418			110.367	377.968			125.333	513.661			234	384.868			276.464	408.971			132.828	293.868			42.5817	100.428				0.348				0.116			244.187	554.97			110.197	573.941			198.347	597.43			77.5233	775.233
279.624	541.907			60.53	378.312			72.46	517.571			67.6933	393.566			187.987	415.901			139.417	295.375			38.797	101.034				0.856				0.124			744.453	579.792			90.2133	578.291			366.127	598.246			112.823	783.495
394.577	542.001			122.59	378.364			170.74	520.549			84.3967	398.097			379.357	415.961			332.198	299.818			249.176	108.337				0.676				0.124			1201.88	582.306			104.37	579.833			75.64	630.333			90.45	807.589
508.4	542.004			41.1067	380.617			137.827	522.071			119.02	402.095			341.509	418.516			117.859	306.923			28.3279	108.954				0.784				0.128			1008.81	586.519			70.6633	588.861			85.9533	632.01			120.38	813.378
508.487	550.311			273.807	388.93			160.9	543.581			136.72	402.118			511.706	422.199			100.7	307.012			26.3107	115.398				0.192				0.128			681.337	595.574			315.933	598.359			84.63	641.136			282.629	821.596
451.49	550.598			46.867	390.558			65.6083	546.736			53.1467	402.626			359.51	430.036			516.693	307.556			58.164	117.266				0.108				0.128			362.92	596.908			231.527	615.762			205.667	659.188			101.26	843.833
455.592	552.903			43.7767	390.863			70.2767	549.036			62.7733	412.982			780.086	430.511			983.4	316.003			16.6781	122.633				0.316				0.132			1191.35	602.912			329.317	619.016			221.903	660.427			177.229	852.062
374.554	557.372			276.643	392.959			54.9967	549.967			56.31	414.044			298.747	431.716			744.491	317.616			93.7023	122.647				0.732				0.136			661.31	603.385			82.0667	621.717			106.22	663.875			137.113	952.176
558.193	558.193			51.0733	399.01			150.203	560.46			64.7267	414.915			471.988	435.413			123.772	319			84.4167	129.473				0.176				0.136			95.8033	614.124			99.68	623			601.2	665.044			153.89	961.812
859.353	565.364			112.243	406.679			248.1	563.864			68.8367	419.736			464.789	438.481			848.2	320.317			156.251	130.209				0.176				0.14			498.507	620.033			247.677	625.446			315.8	669.068			103.573	1035.73
1273.15	567.358			200.883	408.299			141.04	568.71			172	434.343			412.645	440.861			546.771	320.875			39.6243	137.584				0.752				0.14			90.0933	625.648			119.547	635.887			171.72	670.781			105.478	1054.78
744.5	576.238			90.5333	411.515			205.623	571.176			72.98	434.405			455.943	445.256			127.647	322.342			20.6144	139.286				0.448				0.14			778.062	641.966			127.32	663.125			166	691.667			190.5	1082.39
1248.47	581.223			42.09	420.9			66.57	573.879			104.7	436.25			544.048	447.408			519.104	322.826			14.1455	141.455				0.16				0.144			172.527	707.077			75.1833	671.28			473.9	696.912
81.7	583.571			182.037	421.381			128.653	574.345			61.15	436.786			376.029	447.654			838.188	324.376			167	145.979				0.128				0.144			140.56	817.209			170.91	689.153			126.817	704.537
598.34	584.316			61.1233	424.468			216.4	575.532			229	437.023			594.726	458.893			173.008	325.204			159.029	150.595				1.988				0.144			524.428	819.418			82.7967	689.972			268.057	720.582
175.3	584.333			80.1133	426.135			129.313	577.292			87.8	439			1222.51	462.373			579.798	325.729			37.36	155.667				0.628				0.144							177.763	694.388			284.707	749.228
462.496	589.919			61.4067	426.435			150.357	578.295			106.16	457.586			268.209	465.64			203.708	328.562			130.822	163.527				0.608				0.144							111.773	698.583			123.693	754.228
951.7	593.329			46.3633	429.29			197.517	580.931			93.9033	460.31			1218.99	465.973			90.922	329.428			19.6622	163.852				0.536				0.144							73.3833	705.609			542.9	762.5
477.04	634.362			74.9967	436.027			221.647	583.281			274.56	460.671			506.368	472.358			182.003	329.716			42.0883	175.368				1.432				0.144							175.873	709.167			122.407	765.042
293.35	654.799			82.3133	437.837			126.86	587.315			153.007	466.484			95.4547	477.273			483.014	338.245			107.231	186.165				1.432				0.152							238.127	717.249			76.6933	766.933
416.95	663.933			202.783	444.7			70.6017	588.347			54.3267	468.333			407.155	480.136			825.036	346.654			842.787	187.12				0.28				0.152							152.86	734.904			300.413	774.261
849.501	705.566			80.5033	447.241			354.7	595.134			60.5067	472.708			220.099	486.945			460.229	349.718			38.3107	191.553				0.168				0.156							727	741.837			263.6	784.524
219	730			281.3	447.93			176.41	604.144			70.49	476.284			84.1516	489.254			248.55	355.071			838.461	194.268				0.168				0.156							489.683	741.944			278.717	800.91
				192.5	449.766			169.288	604.601			52.91	489.907			576.386	498.604			840.121	356.588			194.785	205.469				0.32				0.156							167.753	748.899			121.237	819.167
				181.773	449.934			78.0333	609.635			78.68	491.75			58.0239	500.206			550.676	363.243			396.497	207.808				0.32				0.156							189.897	765.712			328.4	829.293
				221.9	451.016			139.033	609.795			104.91	494.858			52.041	500.395			210.004	364.59			228.849	217.537				0.852				0.156							216.787	785.459			341	831.707
				222.897	453.042			74.4467	620.389			65.0567	508.255			1214.76	504.47			253.349	366.111			200.954	223.282				0.808				0.16							409.677	787.84			134.007	837.542
				85.2633	453.528			78.4817	632.917			86.8233	516.806			121.146	504.776			842.865	370.327			748.103	224.521				0.536				0.16							235.577	817.975			167.4	871.875
				130.947	454.676			179.81	633.134			301.46	519.759			669.182	505.425			232.118	374.383			48.2507	227.597				0.58				0.168							177.077	819.799			286.27	872.774
				280.41	458.186			286.2	633.186			106.333	521.242			372.368	514.321			365.118	378.753			436.513	238.271				3.992				0.168							128.06	865.27			123.173	879.81
				126.657	458.901			175.777	636.872			150.693	523.241			513.926	515.99			549.159	383.491			99.229	261.129				0.556				0.168							100.8	916.364			278.173	880.295
				162.243	460.919			168.28	637.424			82.05	525.962			76.9137	549.383			131.829	387.732			201.08	263.194				0.496				0.172							110.04	917			145.143	885.02
				46.3533	463.533			300.735	642.596			267.2	525.984			1197.51	562.741			598.224	389.469			92.9207	263.979				0.24				0.172							1161	951.639			120.927	916.111
				68.9067	465.586			211.08	643.537			132.907	527.407			561.223	570.349			183.637	395.769								0.38				0.176							263.163	953.49			114.843	957.028
				279.61	472.314			181.238	647.28			52.81	528.1			184.953	570.842			47.3752	408.407								2.756				0.176							174.47	969.278			390.923	958.145
				143.653	472.544			241.275	655.639			158.93	529.767			362.79	585.145			169.126	410.499								0.492				0.184							350.53	973.694			98.5267	985.267
				141.867	472.889			196.78	655.933			110.64	531.923			110.811	589.418			309.489	425.123								1.032				0.184							136.281	1032.43			173.729	1010.05
				106.113	473.72			86.94	658.636			212.807	532.017			152.103	633.764			832.184	428.078								4.056				0.188							185.26	1077.09
				264.7	476.079			124.43	661.862			179.47	534.137							188.858	445.42								0.328				0.192
				110.6	476.724			227.353	668.686			94.02	534.205							440.628	470.756								0.328				0.196
				89.3733	485.725			272.215	673.8			186	534.483							499.51	478.458								0.18				0.196
				128.467	486.616			86.5833	676.432			153.96	534.583							382.702	480.781								0.3				0.2
				140.9	489.236			113.655	676.518			133.833	539.651																1.584				0.2
				178.44	490.22			254.4	676.596			116.777	540.633																1.024				0.208
				63.2567	494.193			278.987	677.152			139.717	545.768																0.176				0.212
				148.283	494.278			128.078	681.268			206.243	548.52																0.176				0.216
				102.983	495.112			79.4683	685.072			61.8267	552.024																1.124				0.216
				139.363	497.726			93.3667	686.52			138.683	559.207																2.08				0.22
				267.77	499.571			362.7	686.932			69.7767	562.715																3.456				0.228
				306	500			107.393	688.419			108.597	565.608																0.788				0.228
				225.74	503.884			265.625	706.449			238.2	567.143																1.468				0.232
				298.74	508.061			88.82	716.29			98	569.767																0.968				0.232
				150.537	508.57			129.615	720.083			318.1	580.474																0.952				0.244
				160.747	508.692			160.567	729.848			60.41	580.865																1.548				0.244
				61.08	509			261.78	735.337			256.4	582.727																0.92				0.244
				252.95	509.98			74.2233	742.233			63.62	589.074																0.24				0.244
				183.013	519.924			139.8	743.617			163.31	591.703																0.24				0.248
				117.563	524.836			117.218	751.4			87.82	593.378																1.848				0.256
				96.8867	526.558			78.1883	751.811			107.3	596.111																1.968				0.256
				107.61	527.5			81.35	753.241			145.473	596.202																1.428				0.256
				76.2733	529.676			102.893	756.569			180.03	600.1																1.912				0.268
				74.2233	530.167			142.685	758.963			79.45	601.894																0.236				0.272
				172.013	530.905			82.35	762.5			157.287	604.949																2.868				0.28
				136.247	532.214			275.33	773.399			89.7133	623.009																2.868				0.292
				342.16	534.625			186.647	804.511			69.7133	645.494																0.36				0.296
				113.567	535.692			94.8817	817.945			163.26	647.857																2.468				0.296
				377.597	542.524			266.275	832.109			96.1	649.324																1.056				0.3
				76.06	543.286			147.13	835.966			157.397	655.819																1.892				0.3
				246.477	545.302			108.233	901.944			118.08	656																1.168				0.304
				231.62	546.274			135.81	943.125			95.0367	659.977																1.832				0.304
				278.9	549.016			142.16	960.541			213.023	665.698																0.932				0.32
				274.8	549.6			221.6	1007.27			98.7933	667.523																0.532				0.332
				156.5	551.056			131.463	1027.06			340.6	675.794																0.532				0.336
				209.627	551.649							114.113	679.246																1.404				0.344
				225.187	551.928							247.743	680.614																1.592				0.348
				216.83	553.138							82.78	689.833																2.792				0.356
				206.49	555.081							119.77	696.337																3.28				0.36
				217.737	555.451							89.7233	700.964																0.316				0.372
				88.9667	556.042							120.823	702.461																1.524				0.376
				374.7	557.589							96.55	709.926																1.46				0.376
				191.97	558.052							85.9533	716.278																2.736				0.404
				141.64	562.063							72.01	720.1																1.932				0.42
				401.537	563.956							164.637	734.985																2.648				0.464
				206.387	566.996							173.95	749.784																1.348				0.48
				263.133	567.098							186.917	753.696																3.452				0.492
				297.2	575.969							88.95	766.81																2.676				0.496
				297.37	576.298							200.157	769.833																0.416				0.504
				76.1833	577.146							195.047	812.694																0.416				0.504
				300.487	577.859																								1.492				0.54
				171.047	577.86																								0.844				0.544
				74.4233	581.432																								3.588				0.564
				258.2	581.532																								3.268				0.564
				211.71	581.621																								1.412				0.588
				216.677	582.464																								0.18				0.596
				102.87	584.489																								1.692				0.628
				180.92	587.403																								0.336				0.668
				376.2	587.812																								0.412				0.676
				61.1433	587.917																								0.596				0.708
				63.5867	588.765																								0.172				0.74
				327.4	588.849																								0.172				0.792
				92.1067	590.427																								0.824				0.848
				132.393	591.042																								0.824				0.848
				248.9	592.619																								0.668				0.92
				507.7	598.703																								0.524				1.06
				175.257	600.194																								0.524				1.36
				151.757	602.209																								0.772				1.46
				249.133	604.693																								0.524
				384.7	604.874																								0.2
				84.8533	606.095																								0.2
				244.1	610.25																								0.732
				195.543	618.808																								0.34
				226.597	622.518																								3.124
				165.077	634.91																								3.124
				109.327	635.62																								0.18
				122.397	637.483																								0.18
				316.3	637.702																								1.604
				125.5	640.306																								1.52
				87.2367	641.446																								1.52
				134.359	645.956																								0.78
				164.9	654.365																								0.312
				252.013	656.285																								0.228
				370.9	657.624																								0.228
				89.96	661.471																								0.468
				205.81	668.214																								0.544
				67.0533	670.533																								0.548
				137.567	687.833																								0.548
				82.7267	689.389																								0.152
				77.3533	690.655																								0.152
				121.247	704.922																								0.596
				292.03	708.811																								0.596
				108.93	716.645																								0.188
				93.4667	730.208																								0.908
				81.61	755.648																								0.908
				157.243	770.801																								0.252
				128.35	782.622																								0.252
				162.923	783.285																								0.236
				126.4	854.054																								0.236
				85.95	859.5																								0.244
				155.353	863.074																								0.764
				175.22	876.1																								0.764
