# Supplementary material for: Enhanced processivity and collective force production of kinesin-1 at low radial forces
Source: eLife. 2026 Jul 20;14:RP109012. doi: 10.7554/eLife.109012 (PMC13384491; doi:10.7554/eLife.109012)
Supplement: Figure 3—source data 1. [file elife-109012-fig3-data1.xlsx]

## Sheet: Sheet1
Figure 3D																			Figure 3E
High Z force									Low Z force										High Z force								Low Z force
1Kin			2Kin			3Kin			1Kin			2Kin			3Kin				2Kin				3Kin				2Kin				3Kin
Stall Force (pN)	Stall Time (s)		Stall Force (pN)	Stall Time (s)		Stall Force(pN)	Stall Time (s)		Stall Force (pN)	Stall Time (s)		Stall Force (pN)	Stall Time (s)		Stall Force (pN)	Stall Time (s)			Force Before Slip (pN)	Dwell Time Before Slip (s)	Catch Force (pN)		Force Before Slip (pN)	Dwell Time Before Slip (s)	Catch Force (pN)		Force Before Slip (pN)	Dwell Time Before Slip (s)	Catch Force (pN)		Force Before Slip (pN)	Dwell Time Before Slip (s)	Catch Force (pN)
3.1533	0.196		16.0451	0.1		5.24797	1.052		6.65459	0.16		16.7155	1.152		22.9879	0.38			13.8164	0.328	13.0184		4.99734	1.304	0		13.6959	5.188	13.2889		13.3677	0.1	9.52862
5.28533	0.552		13.5917	0.092		4.92385	0.056		6.33338	0.164		15.7846	9.48		23.9139	0.264			12.9998	0.588	0		3.94073	0.372	0		13.6884	10.596	0		18.991	0.296	18.4468
4.724	0.168		10.6286	0.216		4.88511	0.224		6.68097	0.164		12.3772	0.136		13.1517	0.084			12.094	0.184	0		4.32469	0.568	0		10.9771	5.664	9.65555		20.1141	0.924	18.398
4.38924	0.168		7.51474	0.108		7.33963	0.08		3.93177	0.168		11.866	0.732		8.75399	0.092			8.32449	0.12	4.49291		6.48408	0.184	4.13168		11.9912	3.136	9.37695		19.0984	1.268	0
3.29858	0.26		6.37065	0.292		8.40078	0.108		4.66654	0.172		16.6533	0.172		5.27976	0.088			6.92536	1.776	0		5.46103	0.32	0		11.9387	2.804	10.3927		5.14246	0.056	0
3.51777	0.2		8.28144	0.124		6.32256	0.436		4.18751	0.176		11.0776	0.136		8.02551	0.192			6.29672	0.492	0		7.41798	0.284	6.15611		11.6207	17.972	9.72401		19.9314	0.7479	0
7.14803	0.436		6.43165	0.228		5.59855	0.08		4.40042	0.18		10.803	0.068		7.76418	0.616			5.50815	0.844	0		6.75083	0.46	0		11.8564	47.772	8.07431		24.3545	0.492	23.2983
5.48374	0.92		6.52266	0.056		5.82293	0.056		3.88539	0.184		10.7312	0.076		23.0008	0.372			7.501	0.184	0		5.71302	0.816	0		13.2943	2.29	10.8016		28.3305	1.128	21.7445
6.53962	0.524		13.1988	0.072		5.35569	0.024		4.56748	0.184		10.3528	0.336		13.7283	0.128			5.67812	0.492	0		5.50216	0.1	3.85265		12.8405	14.22	11.9564		27.0847	2.46	0
6.66901	1.364		9.31161	0.248		6.49555	0.084		4.06293	0.2		15.1936	0.224		17.0608	0.052			5.63413	0.136	0		4.60488	0.224	0		13.4281	37.26	0		22.3449	7.608	0
5.59209	0.192		12.3158	0.052		6.0274	0.072		4.44373	0.2		13.5077	0.312		14.0491	0.248			4.95335	0.108	0		5.13241	0.12	0		7.48728	0.072	2.05072		11.7335	0.164	0
5.61146	0.576		12.398	1.2		10.2985	0.112		3.85053	0.212		13.8262	0.712		25.1899	7.432			6.90277	0.084	9.79464		4.28156	0.168	0		6.25755	0.16	0		8.02185	0.148	0
4.56565	0.184		6.24116	0.344		6.9852	0.128		3.77971	0.232		16.014	0.072		21.598	0.104			11.5748	0.144	8.15917		3.20674	0.4	0		11.6382	0.212	0		4.73466	0.148	0
5.72577	0.168		5.85005	0.076		6.42977	0.236		3.82577	0.244		12.8194	0.864		28.5791	2.5			8.07638	1.508	0		5.67788	0.192	0		10.3882	2.008	0		6.66713	0.808	0
5.43433	0.152		5.72823	0.056		15.8816	0.264		4.74345	0.244		15.065	0.356		16.6896	0.232			7.86927	0.716	0		5.18692	0.204	0		14.4774	0.424	0		7.00705	0.976	0
6.27423	2.016		5.07833	0.084		11.0825	0.668		8.35876	0.244		15.2386	0.192		12.5103	0.892			9.83769	0.81	8.12048		8.96096	0.312	0		11.5315	1.732	0		6.49734	0.08	0
5.86168	0.16		6.98765	0.12		8.02539	0.068		4.55372	0.256		13.7245	0.056		13.6782	1.044			8.84375	1.36	0		6.19199	0.308	0		10.4552	2.188	0		21.0147	0.404	16.5365
5.11516	0.448		6.17454	0.364		13.9917	0.228		7.61716	0.268		7.74191	0.36		14.022	0.848			11.3676	1.67	8.4696		6.03868	0.284	0		9.51935	1.132	0		19.5035	1.0359	0
5.37552	0.268		7.62319	0.476		10.2133	0.22		5.898	0.284		12.0835	0.072		13.498	1.512			10.7168	2.23	5.45602		14.122	0.44	13.1074		12.4163	0.4	11.4627		6.73054	0.1	0
5.15739	0.424		7.02596	0.312		10.3695	0.088		5.85772	0.416		5.72704	0.112		14.3346	0.1			10.4646	2.34	0		13.066	0.864	0		12.5473	2.936	5.09978		12.1565	0.228	0
5.19235	0.824		8.92119	0.2		10.9824	0.08		5.97191	0.42		3.46267	0.128		13.2505	0.272			5.50088	0.748	0		10.4343	0.816	0		12.5082	0.364	10.2279		14.4412	0.188	0
5.67312	1.164		5.74797	0.532		12.2881	0.08		4.11247	0.432		6.19235	0.152		13.8257	0.244			3.81926	0.084	0		7.10366	0.14	0		13.5411	0.604	8.13505		12.2051	0.22	0
5.89593	0.348		7.20977	0.164		11.5714	0.204		7.49299	0.516		6.95851	0.124		17.9185	0.324			5.13279	0.16	0		12.6172	0.364	10.8046		11.4844	2.972	2.99701		21.9906	2.94	18.49
5.42037	0.296		9.09248	0.804		11.4086	0.176		4.79149	0.584		12.0343	0.06		18.5573	0.768			4.74836	0.2	0		11.7971	0.492	0		12.249	2.348	4.1073		20.654	3.98	0
5.11013	0.468		4.86843	0.336		13.9075	0.692		5.19183	0.608		5.81379	0.132		25.0688	5.076			4.60981	0.14	0		8.96543	0.46	0		11.0907	4.268	0		20.7587	17.3519	0
5.52388	0.152		4.9691	0.04		14.3617	0.104		3.77035	0.628		4.22415	0.096		14.6921	0.064			6.19792	0.284	0		9.22772	0.18	0		12.3645	0.376	0		18.008	0.38	11.278
6.00871	1.588		4.97707	0.088		8.32556	0.116		3.58513	0.7		11.683	0.144		11.745	0.076			3.4483	0.064	0		6.13825	0.85	0		5.50709	0.276	0		13.6805	4.92	0
6.32897	0.244		6.22028	0.172		15.5696	0.36		4.52957	0.804		9.2813	0.244		9.86306	0.1			5.77569	0.472	0		10.8007	0.18	0		4.75712	0.076	0		24.1862	5.5	0
6.25923	0.232		6.77632	1.544		10.4503	0.052		5.10857	0.908		8.50619	0.168		28.1528	0.56			5.46215	0.092	0		10.3202	0.34	7.47016		8.64137	0.784	0		14.2786	0.596	12.3938
5.98769	0.232		11.1475	0.276		14.6431	0.152		7.62188	0.908		3.43351	0.08		6.22026	0.068			6.4137	0.26	3.66886		8.78443	0.9	2.48614		7.01515	0.08	0		12.4387	1.08	0
4.46885	0.18		11.9187	0.296		9.71545	0.064		7.48334	0.988		6.32362	0.112		18.5691	0.068			6.268	1.132	0		8.04102	1.07	0		10.0534	0.12	0		11.4479	0.51	0
5.29818	0.248		13.5257	0.6		10.5165	0.168		4.38153	1.148		11.29	0.5		27.9841	0.38			6.32096	0.612	0		10.6033	0.24	0		8.92228	0.364	0		11.2904	1.46	8.4233
4.13459	0.2		4.4236	0.056		10.5703	0.06		5.76701	1.252		18.4367	0.176		13.512	5.332			7.69362	0.704	0		8.25681	0.39	0		9.54483	0.472	0		12.2044	1.768	10.8602
7.2683	0.604		5.76167	0.112		9.67396	0.044		5.66481	1.448		7.17832	0.124		22.0856	0.116			4.92312	0.6	0		13.1312	0.89	10.3897		12.3833	0.868	0		10.7427	5.076	0
5.79365	0.988		5.78051	0.268		9.42387	0.748		6.93344	2.096		11.8296	0.144		13.6719	0.048			6.56628	0.24	0		10.683	2.94	0		10.5824	3.15	0		12.4551	1.532	7.93034
6.08171	0.532		9.12158	0.06		10.4728	0.372		3.06525	2.776		12.8986	0.66		8.19899	2.56			8.65377	0.912	0		12.0848	0.29	0		5.14233	0.052	0		10.301	3.02	0
2.99911	0.172		7.02162	0.208		9.03103	0.072		7.43126	3.196		4.27857	0.088		7.58091	2.808			3.77087	0.104	0		8.9308	0.53	0		6.17389	0.18	4.68958		11.7414	3.376	0
5.18982	0.468		13.5282	0.092		9.65169	0.276					5.60118	0.156		13.1953	3.224			4.66291	0.464	0		5.85379	0.07	0		10.0985	1.944	0		12.0433	0.308	0
6.6315	0.784		4.98588	0.044		15.6218	0.184					9.40859	0.052		15.2072	0.444			3.6165	0.08	0		7.69975	0.19	0		9.60999	0.8	7.74071		11.3327	0.7	0
4.87301	0.224		9.96059	0.052		13.4204	0.128					6.55871	0.056		3.92311	0.108			3.58143	0.14	0		14.412	0.52	12.1282		10.6586	0.44	6.97998		8.87175	0.092	0
6.98444	0.46		6.88171	0.088		12.4758	0.26					5.8752	0.176		4.83582	0.084			4.61875	0.12	0		13.6058	0.72	0		11.8762	0.28	10.7403		11.9683	0.34	9.304
4.38674	0.188		5.24127	0.164		8.16669	0.136					13.264	1.304		15.1915	0.156			5.70556	0.26	0		10.6967	1.05	0		11.9822	0.84	8.22172		11.3271	0.776	0
5.19764	0.156		11.4368	0.1		14.5532	0.1					17.1103	1.34		14.355	0.064			6.18799	2.59	0		9.16658	0.12	6.44724		10.5799	5.19	0		15.2834	1.008	12.7026
4.93397	0.192		6.43418	0.072		11.6083	0.156					6.89894	0.26		25.2636	0.164			8.49355	0.26	7.12952		7.25981	0.37	0		12.0004	1.648	0		14.7652	1.384	13.1482
5.11635	0.408		5.70419	0.064		14.1017	0.064					10.5863	0.244		11.4204	0.128			8.36165	1.484	0		12.5432	0.38	0		14.4833	0.13	0		14.5419	1.524	0
4.3856	0.592		11.8408	0.112		14.9772	0.276					9.40378	0.252		9.67329	0.136			10.4936	0.576	9.25207		9.92247	0.58	0		11.3157	1.608	0		15.8422	2.352	10.1987
6.47911	0.412		9.60571	0.14		9.5826	0.084					17.0907	0.084		9.44431	0.48			9.69525	1.168	0		8.77469	0.09	5.08521		12.781	1.056	10.4645		15.2229	2.644	0
4.01442	0.316		6.98069	0.128		9.57783	0.36					11.4452	0.06		5.07638	0.044			4.55011	0.112	0		7.25661	0.17	0		11.6917	1.74	0		21.9012	12.532	16.7971
6.17176	1.22		6.31494	0.136		16.4477	0.068					12.9042	0.528		9.21334	1.92			10.5771	2.792	0		9.47036	0.31	0		13.3358	0.4	0		21.256	13.528	12.474
4.50775	0.184		5.42589	0.092		8.05069	0.252					9.08752	0.172		4.34174	0.104			4.02529	0.056	0		7.16741	0.51	0		11.5033	0.256	0		17.2976	24.308	10.0282
5.72889	0.156		9.04589	0.028		8.3309	0.136					9.22122	0.24		11.8388	0.04			4.30465	0.084	0		9.26563	0.18	0		7.01686	0.568	0		14.9274	10.88	12.6266
4.15315	0.404		10.6877	0.136		14.5392	0.088					15.002	0.44		21.8958	0.824			4.60752	0.12	0		7.88983	0.27	0		9.66686	0.284	0		16.415	36.22	0
5.47536	1.736		4.97418	0.096		5.78882	0.064					9.95995	0.032		17.8126	0.184			4.51905	0.1	0		7.99154	0.13	6.65087		4.80484	0.3	0		13.2138	0.12	0
5.08936	0.288		9.33456	0.084		8.07583	0.224					9.60678	0.136		29.3318	0.412			3.13082	0.056	0		8.38581	1.19	0		6.31638	0.192	0		10.1916	0.176	0
4.91939	0.336		8.34117	0.076		9.66378	0.056					4.21547	0.112		15.266	0.06			4.10466	0.084	0		7.91334	1.35	0		3.6688	0.104	0		8.37317	0.308	0
4.544	0.252		7.54912	0.188		19.6431	0.228					7.87913	0.1		16.1657	0.16			4.94382	0.228	0		8.09733	0.11	0		10.6699	0.116	0		5.44389	0.152	0
5.94331	0.284		5.9248	0.164		16.2554	0.252					10.2817	0.06		12.7283	0.092			5.53503	0.34	0		9.03996	2.14	0		6.69677	0.1	0		4.74423	0.208	0
4.55693	0.264		6.89591	0.136		8.06763	0.256					12.0659	0.152		20.6124	0.116			8.03664	0.12	6.73518		7.1975	0.48	0		3.02253	0.096	0		16.2219	0.164	0
5.81064	0.176		6.60335	0.032		16.5517	0.372					8.49688	0.128		17.4767	0.068			6.84041	0.508	0		8.56275	0.55	0		5.33904	0.204	0		15.8147	6.496	12.1677
4.51112	0.136		7.37418	0.056		10.8789	0.064					6.63811	0.092		16.5686	0.076			4.48194	0.104	0		7.14356	0.75	0		3.90248	0.152	0		25.0286	0.648	22.0956
5.42211	0.176		10.3964	0.108		11.2939	0.292					12.9648	0.22		12.1737	0.056			6.65608	0.28	0		13.4094	0.44	0		9.83576	0.46	5.5743		22.3753	1.268	0
3.61361	0.36		9.02087	0.064		16.5027	0.18					12.0962	0.2		20.5517	0.1			11.9341	0.21	7.71829		12.6249	0.17	0		8.392	0.728	0		12.2299	3.38	6.82366
5.29933	0.164		7.57075	0.548		7.67657	0.34					9.19146	0.172		29.8143	0.348			9.24418	0.58	0		12.0216	0.31	9.52914		8.22761	0.244	6.00348		11.0939	6.648	9.20418
5.32153	0.636		7.10087	0.444		6.44242	0.064					9.66338	0.972		25.2868	0.328			4.31694	0.16	0		10.3967	0.59	0		8.25502	0.26	5.55867		11.543	16.84	0
5.2286	0.188		7.44775	0.076		5.98724	0.084					16.6044	0.408		14.0317	0.128			8.97933	0.09	4.8504		8.57653	0.84	0		6.3657	2.052	0		9.1151	0.144	7.6221
6.06255	0.676		2.91239	0.056		8.96617	0.076								17.6275	0.116			6.49561	0.28	0		7.27417	0.28	0		7.79437	0.27	0		16.2738	1.04	5.1814
4.54581	0.296					11.2024	0.1												4.08746	0.08	0		5.61828	0.44	0		5.5148	0.29	0		4.53627	0.144	0
5.25592	0.192					9.3244	0.04												6.04803	0.17	0		11.0251	0.27	8.62822		9.05454	1.16	4.74499		10.7831	2.268	0
6.14774	0.312					8.84485	0.064												4.80963	0.244	0		9.70159	0.83	0		7.94311	1.67	0		11.6866	0.148	0
5.53322	0.356					11.5236	0.124												5.42108	0.12	0		12.2033	0.28	8.19203		16.249	0.308	0		6.7353	12.7399	0
5.07726	0.244					8.12653	0.704												8.53179	3.352	0		9.13967	0.87	0		5.64375	0.53	0		5.99905	1.096	0
6.46337	0.32					9.19022	0.096												6.04714	0.112	0		11.6711	0.11	10.4502		10.3936	0.324	0		11.3986	3.076	8.9325
6.26554	0.436					10.1995	0.096												4.53811	0.3	0		8.86703	1.64	0		11.818	0.66	9.69238		10.5646	26.204	0
3.86863	0.212					12.6329	0.224												10.5679	0.192	8.88271		10.0112	0.52	0		10.3995	4.692	0		12.6751	2.336	0
5.49633	0.176					15.7519	0.32												7.38497	0.204	0		12.646	0.09	10.7691		3.85847	0.152	0		4.36559	0.168	0
5.59978	0.672					12.7089	0.064												2.98755	0.068	0		13.2416	0.66	0		5.25371	0.224	0		13.9451	0.208	12.0081
6.16422	1.316					9.46436	0.06												7.17431	0.328	3.94617		2.50353	0.13	0		8.25791	0.12	0		11.4053	0.716	0
5.4215	0.58					9.79435	0.04												7.79337	0.196	6.2719		9.46432	0.1	7.49088		5.42061	0.15	0		7.90918	1.488	0
4.23856	0.248					13.0933	0.124												7.39631	1.124	0		7.86201	0.58	0		5.4656	0.26	0		11.9727	0.312	0
7.01474	0.176					11.7251	0.128												5.97781	0.368	0		6.74526	0.75	0		10.8863	2.5599	7.89172		22.2506	0.372	13.2519
5.91715	0.156					10.4823	0.208												5.83811	0.2	0		7.97034	1.42	0		10.7011	7.4079	0		16.8889	1.044	0
5.23742	0.42					10.835	0.096												4.89379	0.15	0		7.49214	0.53	0		14.684	0.788	12.8825		9.99426	0.3	0
6.09602	0.36					12.6193	0.092												4.74777	0.24	0		10.0697	0.13	13.7186		14.7933	1.9	14.5306		5.16075	0.12	0
5.44843	0.264					13.1615	0.492												7.3952	0.17	0		14.185	0.2	0		15.1962	2.968	14.5237		7.65173	0.112	5.50568
5.92923	0.3					9.15529	0.08												10.1565	0.18	8.2046		7.36418	0.19	0		5.71568	0	0		8.71893	0.196	0
						14.2136	0.076												9.20521	0.29	0		7.13413	0.29	0		9.03884	0.544	0		5.54932	1.252	0
						11.678	0.092												4.46726	0.152	0		5.54631	0.96	0		7.73385	1.084	0		8.52581	0.86	0
						9.62386	0.18												8.29545	0.16	0		7.39358	0.25	0		2.4738	0.188	0		3.85355	0.22	0
						13.2948	0.324												7.26881	0.24	0		5.57993	0.45	0		14.8907	0.188	0		8.33474	2.996	0
						7.53526	0.284												6.86236	0.3159	0		5.95428	0.1	0		9.65161	0.3	0		7.40044	0.116	0
						9.97083	0.104												5.59464	0.216	0		12.3754	0.24	10.2482		11.3485	1.06	8.46623		3.96691	0.176	0
						7.42921	0.08												5.92101	0.36	0		11.0226	0.49	0		9.08413	4.192	0		9.45524	0.248	0
						8.35543	0.132												4.9524	0.23	0		5.12651	0.09	0		8.25193	0.344	0		17.4937	0.748	17.0994
						10.1827	0.128												6.05323	0.16	0		3.99021	0.25	0		8.1005	0.46	0		19.1038	1.948	8.62509
						7.4516	0.068												8.86452	0.29	0		7.18636	0.48	0		10.8485	0.572	8.3109		17.9726	2.232	0
						10.1959	0.264												7.74135	0.16	4.37521		7.06985	0.51	0		12.3847	2.424	11.3583		15.6781	0.42	13.1323
						13.8143	0.216												6.52391	0.24	0		9.11711	0.09	0		12.1581	2.632	0		13.213	0.968	0
						15.7595	0.344												6.92359	0.81	0		17.0699	0.42	0		8.40588	0.12	0		18.6153	5.876	21.0387
						16.3499	0.072												9.05096	0.11	0		15.2402	0.3	0		8.22556	0.392	0		23.9519	2.408	23.9203
						11.2347	0.12												5.24299	0.09	0		7.4034	0.42	0		3.6776	0.224	0		21.7267	9.3039	20.8473
						10.9433	0.14												6.35807	0.92	0		6.26463	0.66	0		7.20571	0.144	0		21.5463	10.4959	0
						11.8236	0.544												6.52112	0.172	0		14.4134	0.98	0		8.54706	0.156	0		13.2436	0.16	0
						14.8088	0.112												4.78092	0.096	0		12.3084	1.29	0		10.5283	0.37	0		14.0989	0.444	0
						14.9002	0.2																5.12959	0.11	0		8.00778	0.168	2.5752		11.3533	0.16	0
						9.62096	0.104																9.80052	0.1	6.7414		5.69914	1.364	0		12.5806	0.2	11.553
						8.82803	0.084																7.65273	0.8	0		5.88364	0.18	2.56005		13.2295	0.496	9.8453
						12.1007	0.056																9.67177	0.82	0		4.46438	0.384	0		14.6514	0.196	8.12422
						9.59733	0.064																8.71101	0.99	0		9.45944	1.112	2.80003		18.8322	0.192	12.8011
						12.9886	0.072																3.25925	0.04	6.68332		8.30951	1.412	0		14.5674	0.62	0
						11.1787	0.116																14.525	0.39	10.8817		10.5114	0.444	3.12108		14.8601	0.3	0
						8.55228	0.388																11.4736	1.26	0		8.14741	0.764	0		13.6885	0.26	0
						10.1987	0.28																6.8229	0.616	0		8.50288	0.25	2.66718		10.4025	0.18	0
						13.3246	0.228																3.58261	0.052	0		6.02535	0.52	0		17.9577	0.22	0
						9.6447	0.172																5.89583	0.116	0		8.09403	5.1	2.51124		8.68867	0.13	11.7743
						9.25784	0.136																5.48255	0.128	0		7.8176	5.44	0		20.8519	0.32	25.4551
						12.1211	0.092																7.37304	0.524	0		14.9665	0.65	2.70863		26.6585	0.56	26.5637
						17.2454	0.12																10.1383	0.192	8.96368		10.1479	1.53	0		24.9177	1.04	0
						9.42537	0.396																9.44239	0.324	0						22.0269	0.7	13.4574
						8.30349	0.172																7.5727	0.328	0						18.158	1.41	0
						13.0157	0.208																5.50237	0.096	0						9.87722	0.42	8.69665
						10.3815	0.104																7.98576	0.124	0						10.1585	0.832	0
						7.80488	0.652																10.5369	0.1879	8.82633						15.3566	0.28	0
						7.3681	0.104																9.22852	1.0159	0
						15.5701	0.272																7.45885	1.076	0
						11.792	0.288																8.74938	0.14	0
						14.0008	0.048																8.27361	0.268	0
						10.0759	0.364																11.0355	0.592	0
						14.8792	0.06																13.95	0.648	8.72117
						16.2029	0.256																11.5168	1.176	0
						9.66821	0.048																10.6258	0.312	9.32611
						12.2408	0.172																8.82959	1.076	0
						10.6299	0.244																8.28205	0.124	6.88171
						7.31523	0.328																7.27662	0.496	0
						10.0528	0.08																7.97144	0.136	7.12227
						11.4503	0.084																7.36169	0.272	0
						9.84173	0.42																6.22099	0.108	0
						9.51502	0.112																11.7284	0.196	10.4733
						13.2494	0.124																8.5889	0.152	0
						8.40218	0.052																10.5445	0.244	0
						14.2893	0.112																7.71698	1.032	0
						13.3318	0.42																9.67497	0.212	7.85639
						13.684	1.744																7.72339	1.008	0
						18.6495	0.164																10.968	0.204	7.14476
						9.68295	0.092																9.38726	0.316	0
						6.70274	0.096																12.5244	0.576	8.05763
						7.03454	0.1																10.6916	0.968	0
						8.72609	0.328																7.81805	0.188	0
						18.0788	0.344																12.7611	0.12	9.23684
						13.7748	0.32																9.55225	0.72	0
						9.25134	0.092																9.46756	0.628	0
						18.782	0.592																8.04205	1.052	0
						7.33178	0.18																11.9565	0.624	9.04891
						6.77915	0.084																9.97107	1.428	0
						13.9918	0.088																6.96819	0.372	0
						14.4256	0.096																7.05599	0.42	0
						14.276	0.436																6.54149	0.192	0
						10.8305	0.228																6.57597	0.308	0
						17.7487	0.452																8.42251	0.724	0
																							6.41849	0.344	0
																							9.33385	0.392	6.75304
																							8.47196	0.576	3.94276
																							7.42026	0.956	0
																							12.0355	0.412	8.92265
																							11.2789	0.5	0
																							13.752	0.624	0
																							12.8273	0.748	0
																							10.6986	0.144	7.59867
																							9.59254	0.216	0
																							9.73579	0.304	7.43675
																							8.87273	0.476	0
																							10.4284	1.124	0
																							13.3488	0.16	9.41643
																							11.3751	0.31	0
																							4.10388	0.07	7.86636
																							13.4508	0.28	10.2735
																							11.7589	0.56	0
																							8.14509	0.28	0
																							6.57979	0.62	0
																							9.97484	0.28	9.14065
																							8.68357	1	0
																							7.70709	0.71	0
																							11.3013	0.17	8.33203
																							7.92881	1.48	0
																							9.39993	0.41	0
																							7.19999	0.67	0
																							7.03427	0.12	5.83157
																							7.24434	1.7	0
																							7.74903	0.58	0
																							11.3355	0.59	7.50683
																							10.6416	0.72	0
																							8.4025	0.3	0
																							9.20853	0.17	6.32389
																							7.88144	0.32	0
																							8.15706	3.21	5.84314
																							7.48035	4.7	0
																							7.35257	4.82	0
																							15.8379	0.17	9.16059
																							10.9612	0.7	0
																							8.67509	0.56	6.206
																							7.5578	1.33	0
																							7.51951	0.11	6.25486
																							6.98754	0.5	0
																							3.87966	0.06	6.6072
																							10.0319	0.61	0
																							9.76808	0.14	0
																							7.36049	0.79	0
																							6.42954	0.18	0
																							13.3946	0.62	9.57907
																							12.643	0.75	7.1641
																							11.729	0.89	0
																							7.91867	0.17	5.50448
																							10.6163	0.43	8.36425
																							9.47657	0.66	0
																							11.886	0.11	10.2868
																							10.2362	0.1	0
																							7.99081	1	0
																							12.8897	0.14	9.6953
																							11.215	0.26	0
																							9.8407	0.16	8.35461
																							8.0519	0.56	0
																							12.4779	1.53	0
																							8.103	0.35	0
																							8.80362	3.66	0
																							10.4897	0.42	0
																							9.58423	0.55	0
																							6.222	0.1	4.81058
																							6.04428	0.91	0
																							9.02432	0.16	0
																							10.2501	0.16	7.6154
																							8.63922	0.48	0
																							8.48673	0.97	0
																							6.86124	0.58	0
																							11.6624	0.27	8.55379
																							9.64826	0.67	0
																							7.13531	0.18	0
																							12.7933	0.2	0
																							11.6997	1.124	0
																							13.1139	1.96	11.9122
																							12.8571	2.252	0
																							16.3227	0.368	3.30335
																							11.2134	0.996	0
																							9.21785	0.116	7.46333
																							7.6415	0.4	0
																							5.98883	0.2	0
																							6.30361	0.212	0.64945
																							6.34254	1.076	0
																							14.5743	1.36	0
																							12.3501	0.49	0
																							7.99646	0.23	0
																							16.7624	1.25	13.8028
																							15.3728	1.74	0
																							6.5863	0.28	0
																							6.04264	0.176	0
																							11.4894	0.9	9.43824
																							10.6412	1.34	0
																							12.0552	0.38	9.34709
																							11.0019	0.52	0
																							12.9675	0.68	0
																							9.86602	0.33	5.72596
																							7.93035	0.8	0
																							15.1084	1.19	14.4297
																							14.6616	1.43	0
