# Supplementary material for: Enhanced processivity and collective force production of kinesin-1 at low radial forces
Source: eLife. 2026 Jul 20;14:RP109012. doi: 10.7554/eLife.109012 (PMC13384491; doi:10.7554/eLife.109012)
Supplement: Figure 3—figure supplement 1—source data 2. [file elife-109012-fig3-figsupp1-data2.zip]

Archive with 3 entries (2 files):
- Raw Gels/
- Raw Gels/Chassis_Gel.tiff
- Raw Gels/K560-GFP-Biotin_raw(also used in Fig 1).tif
