# Supplementary material for: Enhanced processivity and collective force production of kinesin-1 at low radial forces
Source: eLife. 2026 Jul 20;14:RP109012. doi: 10.7554/eLife.109012 (PMC13384491; doi:10.7554/eLife.109012)
Supplement: Figure 3—figure supplement 3—source data 1. [file elife-109012-fig3-figsupp3-data1.xlsx]

## Sheet: Sheet1
Figure 3_figure supplement 3
High Z force						Low Z force
1Kin		2Kin		3Kin		1Kin		2Kin		3Kin
Stall Force (pN)		Stall Force (pN)		Stall Force(pN)		Stall Force (pN)		Stall Force (pN)		Stall Force (pN)
3.1533		16.0451		5.24797		6.65459		16.7155		22.9879
5.28533		13.5917		4.92385		6.33338		15.7846		23.9139
4.724		10.6286		4.88511		6.68097		12.3772		13.1517
4.38924		7.51474		7.33963		3.93177		11.866		8.75399
3.29858		6.37065		8.40078		4.66654		16.6533		5.27976
3.51777		8.28144		6.32256		4.18751		11.0776		8.02551
7.14803		6.43165		5.59855		4.40042		10.803		7.76418
5.48374		6.52266		5.82293		3.88539		10.7312		23.0008
6.53962		13.1988		5.35569		4.56748		10.3528		13.7283
6.66901		9.31161		6.49555		4.06293		15.1936		17.0608
5.59209		12.3158		6.0274		4.44373		13.5077		14.0491
5.61146		12.398		10.2985		3.85053		13.8262		25.1899
4.56565		6.24116		6.9852		3.77971		16.014		21.598
5.72577		5.85005		6.42977		3.82577		12.8194		28.5791
5.43433		5.72823		15.8816		4.74345		15.065		16.6896
6.27423		5.07833		11.0825		8.35876		15.2386		12.5103
5.86168		6.98765		8.02539		4.55372		13.7245		13.6782
5.11516		6.17454		13.9917		7.61716		7.74191		14.022
5.37552		7.62319		10.2133		5.898		12.0835		13.498
5.15739		7.02596		10.3695		5.85772		5.72704		14.3346
5.19235		8.92119		10.9824		5.97191		3.46267		13.2505
5.67312		5.74797		12.2881		4.11247		6.19235		13.8257
5.89593		7.20977		11.5714		7.49299		6.95851		17.9185
5.42037		9.09248		11.4086		4.79149		12.0343		18.5573
5.11013		4.86843		13.9075		5.19183		5.81379		25.0688
5.52388		4.9691		14.3617		3.77035		4.22415		14.6921
6.00871		4.97707		8.32556		3.58513		11.683		11.745
6.32897		6.22028		15.5696		4.52957		9.2813		9.86306
6.25923		6.77632		10.4503		5.10857		8.50619		28.1528
5.98769		11.1475		14.6431		7.62188		3.43351		6.22026
4.46885		11.9187		9.71545		7.48334		6.32362		18.5691
5.29818		13.5257		10.5165		4.38153		11.29		27.9841
4.13459		4.4236		10.5703		5.76701		18.4367		13.512
7.2683		5.76167		9.67396		5.66481		7.17832		22.0856
5.79365		5.78051		9.42387		6.93344		11.8296		13.6719
6.08171		9.12158		10.4728		3.06525		12.8986		8.19899
2.99911		7.02162		9.03103		7.43126		4.27857		7.58091
5.18982		13.5282		9.65169				5.60118		13.1953
6.6315		4.98588		15.6218				9.40859		15.2072
4.87301		9.96059		13.4204				6.55871		3.92311
6.98444		6.88171		12.4758				5.8752		4.83582
4.38674		5.24127		8.16669				13.264		15.1915
5.19764		11.4368		14.5532				17.1103		14.355
4.93397		6.43418		11.6083				6.89894		25.2636
5.11635		5.70419		14.1017				10.5863		11.4204
4.3856		11.8408		14.9772				9.40378		9.67329
6.47911		9.60571		9.5826				17.0907		9.44431
4.01442		6.98069		9.57783				11.4452		5.07638
6.17176		6.31494		16.4477				12.9042		9.21334
4.50775		5.42589		8.05069				9.08752		4.34174
5.72889		9.04589		8.3309				9.22122		11.8388
4.15315		10.6877		14.5392				15.002		21.8958
5.47536		4.97418		5.78882				9.95995		17.8126
5.08936		9.33456		8.07583				9.60678		29.3318
4.91939		8.34117		9.66378				4.21547		15.266
4.544		7.54912		19.6431				7.87913		16.1657
5.94331		5.9248		16.2554				10.2817		12.7283
4.55693		6.89591		8.06763				12.0659		20.6124
5.81064		6.60335		16.5517				8.49688		17.4767
4.51112		7.37418		10.8789				6.63811		16.5686
5.42211		10.3964		11.2939				12.9648		12.1737
3.61361		9.02087		16.5027				12.0962		20.5517
5.29933		7.57075		7.67657				9.19146		29.8143
5.32153		7.10087		6.44242				9.66338		25.2868
5.2286		7.44775		5.98724				16.6044		14.0317
6.06255		2.91239		8.96617						17.6275
4.54581				11.2024
5.25592				9.3244
6.14774				8.84485
5.53322				11.5236
5.07726				8.12653
6.46337				9.19022
6.26554				10.1995
3.86863				12.6329
5.49633				15.7519
5.59978				12.7089
6.16422				9.46436
5.4215				9.79435
4.23856				13.0933
7.01474				11.7251
5.91715				10.4823
5.23742				10.835
6.09602				12.6193
5.44843				13.1615
5.92923				9.15529
				14.2136
				11.678
				9.62386
				13.2948
				7.53526
				9.97083
				7.42921
				8.35543
				10.1827
				7.4516
				10.1959
				13.8143
				15.7595
				16.3499
				11.2347
				10.9433
				11.8236
				14.8088
				14.9002
				9.62096
				8.82803
				12.1007
				9.59733
				12.9886
				11.1787
				8.55228
				10.1987
				13.3246
				9.6447
				9.25784
				12.1211
				17.2454
				9.42537
				8.30349
				13.0157
				10.3815
				7.80488
				7.3681
				15.5701
				11.792
				14.0008
				10.0759
				14.8792
				16.2029
				9.66821
				12.2408
				10.6299
				7.31523
				10.0528
				11.4503
				9.84173
				9.51502
				13.2494
				8.40218
				14.2893
				13.3318
				13.684
				18.6495
				9.68295
				6.70274
				7.03454
				8.72609
				18.0788
				13.7748
				9.25134
				18.782
				7.33178
				6.77915
				13.9918
				14.4256
				14.276
				10.8305
				17.7487
